# Supplementary material for: Complex interactions in the life cycle of a simple parasite shape the evolution of virulence
Source: PLoS Pathog. 2025 Jun 30;21(6):e1013294. doi: 10.1371/journal.ppat.1013294 (PMC12225978; doi:10.1371/journal.ppat.1013294)
Supplement: S1 Data — (XLSX) [file ppat.1013294.s002.xlsx]

## Sheet: S2_Data1
id;regime;replicate;treatment;dod;censor
626;Stock;NA;Stock_NA;7;1
627;Stock;NA;Stock_NA;9;1
628;Stock;NA;Stock_NA;9;1
629;Stock;NA;Stock_NA;11;1
630;Stock;NA;Stock_NA;11;1
631;Stock;NA;Stock_NA;11;1
632;Stock;NA;Stock_NA;11;1
633;Stock;NA;Stock_NA;11;1
634;Stock;NA;Stock_NA;11;1
635;Stock;NA;Stock_NA;11;1
636;Stock;NA;Stock_NA;13;1
637;Stock;NA;Stock_NA;13;1
638;Stock;NA;Stock_NA;13;1
639;Stock;NA;Stock_NA;13;1
640;Stock;NA;Stock_NA;13;1
641;Stock;NA;Stock_NA;13;1
642;Stock;NA;Stock_NA;13;1
643;Stock;NA;Stock_NA;13;1
644;Stock;NA;Stock_NA;15;1
645;Stock;NA;Stock_NA;15;1
646;Stock;NA;Stock_NA;15;1
647;Stock;NA;Stock_NA;15;1
648;Stock;NA;Stock_NA;15;1
649;Stock;NA;Stock_NA;17;1
650;Stock;NA;Stock_NA;17;1
651;Stock;NA;Stock_NA;17;1
652;Stock;NA;Stock_NA;17;1
653;Stock;NA;Stock_NA;17;1
654;Stock;NA;Stock_NA;17;1
655;Stock;NA;Stock_NA;19;1
656;Stock;NA;Stock_NA;19;1
657;Stock;NA;Stock_NA;19;1
658;Stock;NA;Stock_NA;19;1
659;Stock;NA;Stock_NA;19;1
660;Stock;NA;Stock_NA;19;1
661;Stock;NA;Stock_NA;19;1
662;Stock;NA;Stock_NA;19;1
663;Stock;NA;Stock_NA;21;1
664;Stock;NA;Stock_NA;21;1
665;Stock;NA;Stock_NA;21;1
666;Stock;NA;Stock_NA;21;1
667;Stock;NA;Stock_NA;21;1
668;Stock;NA;Stock_NA;21;1
669;Stock;NA;Stock_NA;21;1
670;Stock;NA;Stock_NA;21;1
671;Stock;NA;Stock_NA;21;1
672;Stock;NA;Stock_NA;21;1
673;Stock;NA;Stock_NA;21;1
674;Stock;NA;Stock_NA;21;1
675;Stock;NA;Stock_NA;21;1
676;Stock;NA;Stock_NA;21;1
677;Stock;NA;Stock_NA;21;1
678;Stock;NA;Stock_NA;23;1
679;Stock;NA;Stock_NA;23;1
680;Stock;NA;Stock_NA;23;1
681;Stock;NA;Stock_NA;23;1
682;Stock;NA;Stock_NA;23;1
683;Stock;NA;Stock_NA;23;1
684;Stock;NA;Stock_NA;23;1
685;Stock;NA;Stock_NA;23;1
686;Stock;NA;Stock_NA;23;1
687;Stock;NA;Stock_NA;23;1
688;Stock;NA;Stock_NA;23;1
689;Stock;NA;Stock_NA;23;1
690;Stock;NA;Stock_NA;23;1
866;Stock;NA;Stock_NA;23;1
867;Stock;NA;Stock_NA;23;1
868;Stock;NA;Stock_NA;23;1
869;Stock;NA;Stock_NA;25;1
870;Stock;NA;Stock_NA;25;1
871;Stock;NA;Stock_NA;25;1
872;Stock;NA;Stock_NA;25;1
873;Stock;NA;Stock_NA;25;1
874;Stock;NA;Stock_NA;25;1
875;Stock;NA;Stock_NA;25;1
876;Stock;NA;Stock_NA;25;1
877;Stock;NA;Stock_NA;25;1
878;Stock;NA;Stock_NA;25;1
879;Stock;NA;Stock_NA;25;1
1019;Stock;NA;Stock_NA;25;1
1020;Stock;NA;Stock_NA;25;1
1021;Stock;NA;Stock_NA;25;1
1022;Stock;NA;Stock_NA;25;1
1023;Stock;NA;Stock_NA;25;1
1024;Stock;NA;Stock_NA;25;1
1025;Stock;NA;Stock_NA;27;1
1026;Stock;NA;Stock_NA;27;1
1027;Stock;NA;Stock_NA;27;1
1028;Stock;NA;Stock_NA;27;1
1029;Stock;NA;Stock_NA;27;1
1030;Stock;NA;Stock_NA;27;1
1031;Stock;NA;Stock_NA;27;1
1032;Stock;NA;Stock_NA;29;1
1056;Stock;NA;Stock_NA;29;1
1057;Stock;NA;Stock_NA;29;1
1078;Stock;NA;Stock_NA;31;1
278;Late;1;Late_1;5;1
279;Late;1;Late_1;7;1
280;Late;1;Late_1;7;1
281;Late;1;Late_1;7;1
282;Late;1;Late_1;9;1
283;Late;1;Late_1;9;1
284;Late;1;Late_1;9;1
285;Late;1;Late_1;9;1
286;Late;1;Late_1;9;1
287;Late;1;Late_1;11;1
288;Late;1;Late_1;11;1
289;Late;1;Late_1;11;1
290;Late;1;Late_1;11;1
291;Late;1;Late_1;11;1
292;Late;1;Late_1;11;1
293;Late;1;Late_1;11;1
294;Late;1;Late_1;11;1
295;Late;1;Late_1;11;1
296;Late;1;Late_1;11;1
297;Late;1;Late_1;11;1
298;Late;1;Late_1;11;1
299;Late;1;Late_1;11;1
300;Late;1;Late_1;11;1
301;Late;1;Late_1;11;1
302;Late;1;Late_1;11;1
303;Late;1;Late_1;13;1
304;Late;1;Late_1;13;1
305;Late;1;Late_1;13;1
306;Late;1;Late_1;13;1
307;Late;1;Late_1;13;1
308;Late;1;Late_1;13;1
309;Late;1;Late_1;13;1
310;Late;1;Late_1;13;1
311;Late;1;Late_1;13;1
312;Late;1;Late_1;13;1
313;Late;1;Late_1;13;1
314;Late;1;Late_1;15;1
315;Late;1;Late_1;15;1
316;Late;1;Late_1;15;1
317;Late;1;Late_1;15;1
318;Late;1;Late_1;15;1
319;Late;1;Late_1;15;1
320;Late;1;Late_1;15;1
321;Late;1;Late_1;15;1
322;Late;1;Late_1;15;1
323;Late;1;Late_1;15;1
324;Late;1;Late_1;15;1
325;Late;1;Late_1;15;1
326;Late;1;Late_1;15;1
327;Late;1;Late_1;15;1
328;Late;1;Late_1;15;1
329;Late;1;Late_1;17;1
330;Late;1;Late_1;17;1
331;Late;1;Late_1;17;1
332;Late;1;Late_1;17;1
333;Late;1;Late_1;17;1
334;Late;1;Late_1;17;1
335;Late;1;Late_1;17;1
336;Late;1;Late_1;17;1
337;Late;1;Late_1;17;1
338;Late;1;Late_1;17;1
339;Late;1;Late_1;17;1
340;Late;1;Late_1;17;1
341;Late;1;Late_1;17;1
342;Late;1;Late_1;17;1
343;Late;1;Late_1;17;1
344;Late;1;Late_1;17;1
345;Late;1;Late_1;17;1
346;Late;1;Late_1;17;1
347;Late;1;Late_1;17;1
348;Late;1;Late_1;17;1
349;Late;2;Late_2;3;1
350;Late;2;Late_2;3;1
351;Late;2;Late_2;5;1
352;Late;2;Late_2;5;1
353;Late;2;Late_2;7;1
354;Late;2;Late_2;7;1
355;Late;2;Late_2;7;1
356;Late;2;Late_2;7;1
357;Late;2;Late_2;7;1
358;Late;2;Late_2;7;1
359;Late;2;Late_2;9;1
360;Late;2;Late_2;9;1
361;Late;2;Late_2;9;1
362;Late;2;Late_2;11;1
363;Late;2;Late_2;11;1
364;Late;2;Late_2;11;1
365;Late;2;Late_2;11;1
366;Late;2;Late_2;11;1
367;Late;2;Late_2;11;1
368;Late;2;Late_2;11;1
369;Late;2;Late_2;11;1
370;Late;2;Late_2;13;1
371;Late;2;Late_2;13;1
372;Late;2;Late_2;13;1
373;Late;2;Late_2;13;1
374;Late;2;Late_2;13;1
375;Late;2;Late_2;13;1
376;Late;2;Late_2;13;1
377;Late;2;Late_2;13;1
378;Late;2;Late_2;13;1
379;Late;2;Late_2;13;1
380;Late;2;Late_2;13;1
381;Late;2;Late_2;13;1
382;Late;2;Late_2;13;1
383;Late;2;Late_2;15;1
384;Late;2;Late_2;15;1
385;Late;2;Late_2;15;1
386;Late;2;Late_2;15;1
387;Late;2;Late_2;15;1
388;Late;2;Late_2;15;1
389;Late;2;Late_2;15;1
390;Late;2;Late_2;15;1
391;Late;2;Late_2;15;1
392;Late;2;Late_2;15;1
393;Late;2;Late_2;17;1
394;Late;2;Late_2;17;1
395;Late;2;Late_2;17;1
396;Late;2;Late_2;17;1
397;Late;2;Late_2;17;1
398;Late;2;Late_2;17;1
399;Late;2;Late_2;17;1
400;Late;2;Late_2;17;1
401;Late;2;Late_2;17;1
402;Late;2;Late_2;17;1
403;Late;2;Late_2;17;1
404;Late;2;Late_2;17;1
405;Late;2;Late_2;17;1
406;Late;2;Late_2;17;1
407;Late;2;Late_2;17;1
408;Late;2;Late_2;17;1
409;Late;2;Late_2;17;1
410;Late;2;Late_2;17;1
411;Late;3;Late_3;3;1
412;Late;3;Late_3;3;1
413;Late;3;Late_3;5;1
414;Late;3;Late_3;5;1
415;Late;3;Late_3;5;1
416;Late;3;Late_3;5;1
417;Late;3;Late_3;5;1
418;Late;3;Late_3;5;1
419;Late;3;Late_3;7;1
420;Late;3;Late_3;7;1
421;Late;3;Late_3;7;1
422;Late;3;Late_3;7;1
423;Late;3;Late_3;9;1
424;Late;3;Late_3;9;1
425;Late;3;Late_3;9;1
426;Late;3;Late_3;11;1
427;Late;3;Late_3;11;1
428;Late;3;Late_3;11;1
429;Late;3;Late_3;11;1
430;Late;3;Late_3;11;1
431;Late;3;Late_3;11;1
432;Late;3;Late_3;13;1
433;Late;3;Late_3;13;1
434;Late;3;Late_3;13;1
435;Late;3;Late_3;13;1
436;Late;3;Late_3;13;1
437;Late;3;Late_3;13;1
438;Late;3;Late_3;13;1
439;Late;3;Late_3;13;1
440;Late;3;Late_3;13;1
441;Late;3;Late_3;13;1
442;Late;3;Late_3;13;1
443;Late;3;Late_3;13;1
444;Late;3;Late_3;15;1
445;Late;3;Late_3;15;1
446;Late;3;Late_3;15;1
447;Late;3;Late_3;15;1
448;Late;3;Late_3;15;1
449;Late;3;Late_3;15;1
450;Late;3;Late_3;15;1
451;Late;3;Late_3;15;1
452;Late;3;Late_3;15;1
453;Late;3;Late_3;15;1
454;Late;3;Late_3;15;1
455;Late;3;Late_3;15;1
456;Late;3;Late_3;15;1
457;Late;3;Late_3;15;1
458;Late;3;Late_3;17;1
459;Late;3;Late_3;17;1
460;Late;3;Late_3;17;1
461;Late;3;Late_3;17;1
462;Late;3;Late_3;17;1
463;Late;3;Late_3;17;1
464;Late;3;Late_3;17;1
465;Late;3;Late_3;17;1
466;Late;3;Late_3;17;1
467;Late;3;Late_3;17;1
468;Late;3;Late_3;17;1
469;Late;3;Late_3;17;1
470;Late;3;Late_3;17;1
471;Late;3;Late_3;17;1
472;Late;3;Late_3;17;1
473;Late;3;Late_3;17;1
474;Late;3;Late_3;17;1
475;Late;3;Late_3;17;1
476;Late;3;Late_3;17;1
477;Late;3;Late_3;17;1
478;Late;3;Late_3;17;1
479;Late;3;Late_3;17;1
480;Late;3;Late_3;17;1
481;Late;3;Late_3;17;1
482;Late;3;Late_3;17;1
483;Late;3;Late_3;17;1
484;Late;3;Late_3;17;1
485;Late;4;Late_4;3;1
486;Late;4;Late_4;5;1
487;Late;4;Late_4;5;1
488;Late;4;Late_4;5;1
489;Late;4;Late_4;5;1
490;Late;4;Late_4;5;1
491;Late;4;Late_4;5;1
492;Late;4;Late_4;5;1
493;Late;4;Late_4;5;1
494;Late;4;Late_4;5;1
495;Late;4;Late_4;7;1
496;Late;4;Late_4;7;1
497;Late;4;Late_4;9;1
498;Late;4;Late_4;9;1
499;Late;4;Late_4;9;1
500;Late;4;Late_4;9;1
501;Late;4;Late_4;9;1
502;Late;4;Late_4;11;1
503;Late;4;Late_4;11;1
504;Late;4;Late_4;11;1
505;Late;4;Late_4;11;1
506;Late;4;Late_4;11;1
507;Late;4;Late_4;11;1
508;Late;4;Late_4;11;1
509;Late;4;Late_4;11;1
510;Late;4;Late_4;13;1
511;Late;4;Late_4;13;1
512;Late;4;Late_4;13;1
513;Late;4;Late_4;13;1
514;Late;4;Late_4;13;1
515;Late;4;Late_4;13;1
516;Late;4;Late_4;13;1
517;Late;4;Late_4;13;1
518;Late;4;Late_4;13;1
519;Late;4;Late_4;13;1
520;Late;4;Late_4;13;1
521;Late;4;Late_4;15;1
522;Late;4;Late_4;15;1
523;Late;4;Late_4;15;1
524;Late;4;Late_4;15;1
525;Late;4;Late_4;15;1
526;Late;4;Late_4;15;1
527;Late;4;Late_4;15;1
528;Late;4;Late_4;15;1
529;Late;4;Late_4;15;1
530;Late;4;Late_4;15;1
531;Late;4;Late_4;15;1
532;Late;4;Late_4;15;1
533;Late;4;Late_4;15;1
534;Late;4;Late_4;17;1
535;Late;4;Late_4;17;1
536;Late;4;Late_4;17;1
537;Late;4;Late_4;17;1
538;Late;4;Late_4;17;1
539;Late;4;Late_4;17;1
540;Late;4;Late_4;17;1
541;Late;4;Late_4;17;1
542;Late;4;Late_4;17;1
543;Late;4;Late_4;17;1
544;Late;4;Late_4;17;1
545;Late;4;Late_4;17;1
546;Late;4;Late_4;17;1
547;Late;4;Late_4;17;1
548;Late;4;Late_4;17;1
549;Late;4;Late_4;17;1
550;Late;5;Late_5;3;1
551;Late;5;Late_5;5;1
552;Late;5;Late_5;5;1
553;Late;5;Late_5;5;1
554;Late;5;Late_5;5;1
555;Late;5;Late_5;5;1
556;Late;5;Late_5;5;1
557;Late;5;Late_5;7;1
558;Late;5;Late_5;7;1
559;Late;5;Late_5;7;1
560;Late;5;Late_5;7;1
561;Late;5;Late_5;7;1
562;Late;5;Late_5;7;1
563;Late;5;Late_5;7;1
564;Late;5;Late_5;9;1
565;Late;5;Late_5;9;1
566;Late;5;Late_5;9;1
567;Late;5;Late_5;9;1
568;Late;5;Late_5;9;1
569;Late;5;Late_5;9;1
570;Late;5;Late_5;9;1
571;Late;5;Late_5;9;1
572;Late;5;Late_5;9;1
573;Late;5;Late_5;9;1
574;Late;5;Late_5;9;1
575;Late;5;Late_5;9;1
576;Late;5;Late_5;11;1
577;Late;5;Late_5;11;1
578;Late;5;Late_5;11;1
579;Late;5;Late_5;11;1
580;Late;5;Late_5;11;1
581;Late;5;Late_5;11;1
582;Late;5;Late_5;11;1
583;Late;5;Late_5;13;1
584;Late;5;Late_5;13;1
585;Late;5;Late_5;13;1
586;Late;5;Late_5;13;1
587;Late;5;Late_5;13;1
588;Late;5;Late_5;13;1
589;Late;5;Late_5;13;1
590;Late;5;Late_5;13;1
591;Late;5;Late_5;13;1
592;Late;5;Late_5;13;1
593;Late;5;Late_5;13;1
594;Late;5;Late_5;13;1
595;Late;5;Late_5;13;1
596;Late;5;Late_5;13;1
597;Late;5;Late_5;13;1
598;Late;5;Late_5;13;1
599;Late;5;Late_5;13;1
600;Late;5;Late_5;13;1
601;Late;5;Late_5;15;1
602;Late;5;Late_5;15;1
603;Late;5;Late_5;15;1
604;Late;5;Late_5;15;1
605;Late;5;Late_5;15;1
606;Late;5;Late_5;15;1
607;Late;5;Late_5;15;1
608;Late;5;Late_5;15;1
609;Late;5;Late_5;15;1
610;Late;5;Late_5;15;1
611;Late;5;Late_5;17;1
612;Late;5;Late_5;17;1
613;Late;5;Late_5;17;1
614;Late;5;Late_5;17;1
615;Late;5;Late_5;17;1
616;Late;5;Late_5;17;1
617;Late;5;Late_5;17;1
618;Late;5;Late_5;17;1
619;Late;5;Late_5;17;1
620;Late;5;Late_5;17;1
621;Late;5;Late_5;17;1
622;Late;5;Late_5;17;1
623;Late;5;Late_5;17;1
624;Late;5;Late_5;17;1
625;Late;5;Late_5;17;1
789;Late;1;Late_1;19;1
790;Late;1;Late_1;19;1
791;Late;1;Late_1;19;1
792;Late;1;Late_1;19;1
793;Late;1;Late_1;19;1
794;Late;1;Late_1;19;1
795;Late;1;Late_1;19;1
796;Late;1;Late_1;19;1
797;Late;1;Late_1;19;1
798;Late;1;Late_1;19;1
799;Late;1;Late_1;19;1
800;Late;1;Late_1;19;1
801;Late;1;Late_1;19;1
802;Late;1;Late_1;19;1
803;Late;2;Late_2;19;1
804;Late;2;Late_2;19;1
805;Late;2;Late_2;19;1
806;Late;2;Late_2;19;1
807;Late;2;Late_2;19;1
808;Late;2;Late_2;19;1
809;Late;2;Late_2;19;1
810;Late;2;Late_2;19;1
811;Late;2;Late_2;19;1
812;Late;2;Late_2;19;1
813;Late;2;Late_2;19;1
814;Late;2;Late_2;19;1
815;Late;2;Late_2;19;1
816;Late;2;Late_2;19;1
817;Late;2;Late_2;19;1
818;Late;2;Late_2;19;1
819;Late;3;Late_3;19;1
820;Late;3;Late_3;19;1
821;Late;3;Late_3;19;1
822;Late;3;Late_3;19;1
823;Late;3;Late_3;19;1
824;Late;3;Late_3;19;1
825;Late;3;Late_3;19;1
826;Late;3;Late_3;19;1
827;Late;3;Late_3;19;1
828;Late;3;Late_3;19;1
829;Late;3;Late_3;19;1
830;Late;3;Late_3;19;1
831;Late;3;Late_3;19;1
832;Late;4;Late_4;19;1
833;Late;4;Late_4;19;1
834;Late;4;Late_4;19;1
835;Late;4;Late_4;19;1
836;Late;4;Late_4;19;1
837;Late;4;Late_4;19;1
838;Late;4;Late_4;19;1
839;Late;4;Late_4;19;1
840;Late;4;Late_4;19;1
841;Late;4;Late_4;19;1
842;Late;4;Late_4;19;1
843;Late;4;Late_4;19;1
844;Late;4;Late_4;19;1
845;Late;4;Late_4;19;1
846;Late;4;Late_4;19;1
847;Late;5;Late_5;19;1
848;Late;5;Late_5;19;1
849;Late;5;Late_5;19;1
850;Late;5;Late_5;19;1
851;Late;5;Late_5;19;1
852;Late;5;Late_5;19;1
853;Late;5;Late_5;19;1
854;Late;5;Late_5;19;1
855;Late;5;Late_5;19;1
856;Late;5;Late_5;19;1
857;Late;5;Late_5;19;1
858;Late;5;Late_5;19;1
859;Late;5;Late_5;19;1
860;Late;5;Late_5;19;1
861;Late;5;Late_5;19;1
862;Late;5;Late_5;19;1
863;Late;5;Late_5;19;1
864;Late;5;Late_5;19;1
865;Late;5;Late_5;19;1
942;Late;1;Late_1;21;1
943;Late;1;Late_1;21;1
944;Late;1;Late_1;21;1
945;Late;1;Late_1;21;1
946;Late;1;Late_1;21;1
947;Late;1;Late_1;21;1
948;Late;1;Late_1;21;1
949;Late;1;Late_1;21;1
950;Late;1;Late_1;21;1
951;Late;1;Late_1;21;1
952;Late;1;Late_1;21;1
953;Late;1;Late_1;21;1
954;Late;1;Late_1;21;1
955;Late;1;Late_1;21;1
956;Late;2;Late_2;21;1
957;Late;2;Late_2;21;1
958;Late;2;Late_2;21;1
959;Late;2;Late_2;21;1
960;Late;2;Late_2;21;1
961;Late;2;Late_2;21;1
962;Late;2;Late_2;21;1
963;Late;2;Late_2;21;1
964;Late;2;Late_2;21;1
965;Late;2;Late_2;21;1
966;Late;2;Late_2;21;1
967;Late;2;Late_2;21;1
968;Late;2;Late_2;21;1
969;Late;2;Late_2;21;1
970;Late;2;Late_2;21;1
971;Late;2;Late_2;21;1
972;Late;3;Late_3;21;1
973;Late;3;Late_3;21;1
974;Late;3;Late_3;21;1
975;Late;3;Late_3;21;1
976;Late;3;Late_3;21;1
977;Late;3;Late_3;21;1
978;Late;3;Late_3;21;1
979;Late;3;Late_3;21;1
980;Late;3;Late_3;21;1
981;Late;3;Late_3;21;1
982;Late;3;Late_3;21;1
983;Late;3;Late_3;21;1
984;Late;3;Late_3;21;1
985;Late;4;Late_4;21;1
986;Late;4;Late_4;21;1
987;Late;4;Late_4;21;1
988;Late;4;Late_4;21;1
989;Late;4;Late_4;21;1
990;Late;4;Late_4;21;1
991;Late;4;Late_4;21;1
992;Late;4;Late_4;21;1
993;Late;4;Late_4;21;1
994;Late;4;Late_4;21;1
995;Late;4;Late_4;21;1
996;Late;4;Late_4;21;1
997;Late;4;Late_4;21;1
998;Late;4;Late_4;21;1
999;Late;4;Late_4;21;1
1000;Late;5;Late_5;21;1
1001;Late;5;Late_5;21;1
1002;Late;5;Late_5;21;1
1003;Late;5;Late_5;21;1
1004;Late;5;Late_5;21;1
1005;Late;5;Late_5;21;1
1006;Late;5;Late_5;21;1
1007;Late;5;Late_5;21;1
1008;Late;5;Late_5;21;1
1009;Late;5;Late_5;21;1
1010;Late;5;Late_5;21;1
1011;Late;5;Late_5;21;1
1012;Late;5;Late_5;21;1
1013;Late;5;Late_5;21;1
1014;Late;5;Late_5;21;1
1015;Late;5;Late_5;21;1
1016;Late;5;Late_5;21;1
1017;Late;5;Late_5;21;1
1018;Late;5;Late_5;21;1
1046;Late;1;Late_1;23;1
1047;Late;1;Late_1;23;1
1048;Late;2;Late_2;23;1
1049;Late;2;Late_2;23;1
1050;Late;2;Late_2;23;1
1051;Late;3;Late_3;23;1
1052;Late;3;Late_3;23;1
1053;Late;3;Late_3;23;1
1054;Late;4;Late_4;23;1
1055;Late;5;Late_5;23;1
1076;Late;3;Late_3;25;1
1077;Late;4;Late_4;25;1
1091;Late;1;Late_1;27;1
1092;Late;1;Late_1;27;1
1093;Late;1;Late_1;27;1
1;Early;1;Early_1;5;1
2;Early;1;Early_1;5;1
3;Early;1;Early_1;7;1
4;Early;1;Early_1;7;1
5;Early;1;Early_1;9;1
6;Early;1;Early_1;9;1
7;Early;1;Early_1;9;1
8;Early;1;Early_1;9;1
9;Early;1;Early_1;9;1
10;Early;1;Early_1;9;1
11;Early;1;Early_1;11;1
12;Early;1;Early_1;11;1
13;Early;1;Early_1;13;1
14;Early;1;Early_1;13;1
15;Early;1;Early_1;13;1
16;Early;1;Early_1;13;1
17;Early;1;Early_1;13;1
18;Early;1;Early_1;13;1
19;Early;1;Early_1;13;1
20;Early;1;Early_1;13;1
21;Early;1;Early_1;15;1
22;Early;1;Early_1;15;1
23;Early;1;Early_1;15;1
24;Early;1;Early_1;15;1
25;Early;1;Early_1;15;1
26;Early;1;Early_1;15;1
27;Early;1;Early_1;15;1
28;Early;1;Early_1;15;1
29;Early;1;Early_1;15;1
30;Early;1;Early_1;15;1
31;Early;1;Early_1;15;1
32;Early;1;Early_1;15;1
33;Early;1;Early_1;17;1
34;Early;1;Early_1;17;1
35;Early;1;Early_1;17;1
36;Early;1;Early_1;17;1
37;Early;1;Early_1;17;1
38;Early;1;Early_1;17;1
39;Early;1;Early_1;17;1
40;Early;1;Early_1;17;1
41;Early;1;Early_1;17;1
42;Early;1;Early_1;17;1
43;Early;1;Early_1;17;1
44;Early;1;Early_1;17;1
45;Early;1;Early_1;17;1
46;Early;1;Early_1;17;1
47;Early;1;Early_1;17;1
48;Early;1;Early_1;19;1
49;Early;1;Early_1;19;1
50;Early;1;Early_1;19;1
51;Early;1;Early_1;19;1
52;Early;1;Early_1;19;1
53;Early;1;Early_1;19;1
54;Early;1;Early_1;19;1
55;Early;1;Early_1;19;1
56;Early;1;Early_1;19;1
57;Early;1;Early_1;19;1
58;Early;1;Early_1;19;1
59;Early;1;Early_1;19;1
60;Early;1;Early_1;19;1
61;Early;1;Early_1;19;1
62;Early;1;Early_1;19;1
63;Early;1;Early_1;19;1
64;Early;2;Early_2;5;1
65;Early;2;Early_2;5;1
66;Early;2;Early_2;5;1
67;Early;2;Early_2;7;1
68;Early;2;Early_2;7;1
69;Early;2;Early_2;7;1
70;Early;2;Early_2;7;1
71;Early;2;Early_2;7;1
72;Early;2;Early_2;7;1
73;Early;2;Early_2;9;1
74;Early;2;Early_2;11;1
75;Early;2;Early_2;11;1
76;Early;2;Early_2;11;1
77;Early;2;Early_2;11;1
78;Early;2;Early_2;11;1
79;Early;2;Early_2;13;1
80;Early;2;Early_2;13;1
81;Early;2;Early_2;13;1
82;Early;2;Early_2;13;1
83;Early;2;Early_2;15;1
84;Early;2;Early_2;15;1
85;Early;2;Early_2;15;1
86;Early;2;Early_2;15;1
87;Early;2;Early_2;15;1
88;Early;2;Early_2;17;1
89;Early;2;Early_2;17;1
90;Early;2;Early_2;17;1
91;Early;2;Early_2;17;1
92;Early;2;Early_2;17;1
93;Early;2;Early_2;17;1
94;Early;2;Early_2;17;1
95;Early;2;Early_2;17;1
96;Early;2;Early_2;17;1
97;Early;2;Early_2;17;1
98;Early;2;Early_2;19;1
99;Early;2;Early_2;19;1
100;Early;2;Early_2;19;1
101;Early;2;Early_2;19;1
102;Early;2;Early_2;19;1
103;Early;2;Early_2;19;1
104;Early;3;Early_3;5;1
105;Early;3;Early_3;5;1
106;Early;3;Early_3;5;1
107;Early;3;Early_3;7;1
108;Early;3;Early_3;9;1
109;Early;3;Early_3;11;1
110;Early;3;Early_3;11;1
111;Early;3;Early_3;11;1
112;Early;3;Early_3;11;1
113;Early;3;Early_3;11;1
114;Early;3;Early_3;11;1
115;Early;3;Early_3;11;1
116;Early;3;Early_3;11;1
117;Early;3;Early_3;13;1
118;Early;3;Early_3;13;1
119;Early;3;Early_3;13;1
120;Early;3;Early_3;13;1
121;Early;3;Early_3;13;1
122;Early;3;Early_3;13;1
123;Early;3;Early_3;13;1
124;Early;3;Early_3;13;1
125;Early;3;Early_3;13;1
126;Early;3;Early_3;13;1
127;Early;3;Early_3;15;1
128;Early;3;Early_3;15;1
129;Early;3;Early_3;15;1
130;Early;3;Early_3;15;1
131;Early;3;Early_3;15;1
132;Early;3;Early_3;15;1
133;Early;3;Early_3;15;1
134;Early;3;Early_3;15;1
135;Early;3;Early_3;15;1
136;Early;3;Early_3;17;1
137;Early;3;Early_3;17;1
138;Early;3;Early_3;17;1
139;Early;3;Early_3;17;1
140;Early;3;Early_3;17;1
141;Early;3;Early_3;17;1
142;Early;3;Early_3;17;1
143;Early;3;Early_3;17;1
144;Early;3;Early_3;17;1
145;Early;3;Early_3;17;1
146;Early;3;Early_3;17;1
147;Early;3;Early_3;19;1
148;Early;3;Early_3;19;1
149;Early;3;Early_3;19;1
150;Early;3;Early_3;19;1
151;Early;3;Early_3;19;1
152;Early;3;Early_3;19;1
153;Early;3;Early_3;19;1
154;Early;3;Early_3;19;1
155;Early;3;Early_3;19;1
156;Early;3;Early_3;19;1
157;Early;3;Early_3;19;1
158;Early;3;Early_3;19;1
159;Early;3;Early_3;19;1
160;Early;3;Early_3;19;1
161;Early;3;Early_3;19;1
162;Early;4;Early_4;5;1
163;Early;4;Early_4;5;1
164;Early;4;Early_4;5;1
165;Early;4;Early_4;7;1
166;Early;4;Early_4;7;1
167;Early;4;Early_4;7;1
168;Early;4;Early_4;7;1
169;Early;4;Early_4;9;1
170;Early;4;Early_4;9;1
171;Early;4;Early_4;9;1
172;Early;4;Early_4;11;1
173;Early;4;Early_4;11;1
174;Early;4;Early_4;13;1
175;Early;4;Early_4;13;1
176;Early;4;Early_4;13;1
177;Early;4;Early_4;13;1
178;Early;4;Early_4;13;1
179;Early;4;Early_4;15;1
180;Early;4;Early_4;15;1
181;Early;4;Early_4;15;1
182;Early;4;Early_4;15;1
183;Early;4;Early_4;15;1
184;Early;4;Early_4;15;1
185;Early;4;Early_4;17;1
186;Early;4;Early_4;17;1
187;Early;4;Early_4;17;1
188;Early;4;Early_4;17;1
189;Early;4;Early_4;17;1
190;Early;4;Early_4;17;1
191;Early;4;Early_4;17;1
192;Early;4;Early_4;17;1
193;Early;4;Early_4;17;1
194;Early;4;Early_4;17;1
195;Early;4;Early_4;17;1
196;Early;4;Early_4;17;1
197;Early;4;Early_4;17;1
198;Early;4;Early_4;17;1
199;Early;4;Early_4;19;1
200;Early;4;Early_4;19;1
201;Early;4;Early_4;19;1
202;Early;4;Early_4;19;1
203;Early;4;Early_4;19;1
204;Early;4;Early_4;19;1
205;Early;4;Early_4;19;1
206;Early;4;Early_4;19;1
207;Early;4;Early_4;19;1
208;Early;4;Early_4;19;1
209;Early;4;Early_4;19;1
210;Early;4;Early_4;19;1
211;Early;4;Early_4;19;1
212;Early;4;Early_4;19;1
213;Early;5;Early_5;5;1
214;Early;5;Early_5;5;1
215;Early;5;Early_5;7;1
216;Early;5;Early_5;7;1
217;Early;5;Early_5;7;1
218;Early;5;Early_5;7;1
219;Early;5;Early_5;7;1
220;Early;5;Early_5;9;1
221;Early;5;Early_5;9;1
222;Early;5;Early_5;9;1
223;Early;5;Early_5;9;1
224;Early;5;Early_5;9;1
225;Early;5;Early_5;11;1
226;Early;5;Early_5;11;1
227;Early;5;Early_5;11;1
228;Early;5;Early_5;11;1
229;Early;5;Early_5;11;1
230;Early;5;Early_5;11;1
231;Early;5;Early_5;13;1
232;Early;5;Early_5;13;1
233;Early;5;Early_5;13;1
234;Early;5;Early_5;13;1
235;Early;5;Early_5;13;1
236;Early;5;Early_5;13;1
237;Early;5;Early_5;13;1
238;Early;5;Early_5;13;1
239;Early;5;Early_5;13;1
240;Early;5;Early_5;13;1
241;Early;5;Early_5;15;1
242;Early;5;Early_5;15;1
243;Early;5;Early_5;15;1
244;Early;5;Early_5;15;1
245;Early;5;Early_5;15;1
246;Early;5;Early_5;15;1
247;Early;5;Early_5;15;1
248;Early;5;Early_5;15;1
249;Early;5;Early_5;15;1
250;Early;5;Early_5;15;1
251;Early;5;Early_5;15;1
252;Early;5;Early_5;15;1
253;Early;5;Early_5;15;1
254;Early;5;Early_5;15;1
255;Early;5;Early_5;15;1
256;Early;5;Early_5;17;1
257;Early;5;Early_5;17;1
258;Early;5;Early_5;17;1
259;Early;5;Early_5;17;1
260;Early;5;Early_5;17;1
261;Early;5;Early_5;17;1
262;Early;5;Early_5;17;1
263;Early;5;Early_5;17;1
264;Early;5;Early_5;17;1
265;Early;5;Early_5;17;1
266;Early;5;Early_5;19;1
267;Early;5;Early_5;19;1
268;Early;5;Early_5;19;1
269;Early;5;Early_5;19;1
270;Early;5;Early_5;19;1
271;Early;5;Early_5;19;1
272;Early;5;Early_5;19;1
273;Early;5;Early_5;19;1
274;Early;5;Early_5;19;1
275;Early;5;Early_5;19;1
276;Early;5;Early_5;19;1
277;Early;5;Early_5;19;1
691;Early;1;Early_1;21;1
692;Early;1;Early_1;21;1
693;Early;1;Early_1;21;1
694;Early;1;Early_1;21;1
695;Early;1;Early_1;21;1
696;Early;1;Early_1;21;1
697;Early;1;Early_1;21;1
698;Early;1;Early_1;21;1
699;Early;1;Early_1;21;1
700;Early;1;Early_1;21;1
701;Early;1;Early_1;21;1
702;Early;1;Early_1;21;1
703;Early;1;Early_1;21;1
704;Early;1;Early_1;21;1
705;Early;1;Early_1;21;1
706;Early;1;Early_1;21;1
707;Early;1;Early_1;21;1
708;Early;2;Early_2;21;1
709;Early;2;Early_2;21;1
710;Early;2;Early_2;21;1
711;Early;2;Early_2;21;1
712;Early;2;Early_2;21;1
713;Early;2;Early_2;21;1
714;Early;2;Early_2;21;1
715;Early;2;Early_2;21;1
716;Early;2;Early_2;21;1
717;Early;2;Early_2;21;1
718;Early;2;Early_2;21;1
719;Early;2;Early_2;21;1
720;Early;2;Early_2;21;1
721;Early;2;Early_2;21;1
722;Early;3;Early_3;21;1
723;Early;3;Early_3;21;1
724;Early;3;Early_3;21;1
725;Early;3;Early_3;21;1
726;Early;3;Early_3;21;1
727;Early;3;Early_3;21;1
728;Early;3;Early_3;21;1
729;Early;3;Early_3;21;1
730;Early;3;Early_3;21;1
731;Early;3;Early_3;21;1
732;Early;3;Early_3;21;1
733;Early;3;Early_3;21;1
734;Early;3;Early_3;21;1
735;Early;3;Early_3;21;1
736;Early;3;Early_3;21;1
737;Early;3;Early_3;21;1
738;Early;3;Early_3;21;1
739;Early;3;Early_3;21;1
740;Early;3;Early_3;21;1
741;Early;3;Early_3;21;1
742;Early;3;Early_3;21;1
743;Early;3;Early_3;21;1
744;Early;3;Early_3;21;1
745;Early;4;Early_4;21;1
746;Early;4;Early_4;21;1
747;Early;4;Early_4;21;1
748;Early;4;Early_4;21;1
749;Early;4;Early_4;21;1
750;Early;4;Early_4;21;1
751;Early;4;Early_4;21;1
752;Early;4;Early_4;21;1
753;Early;4;Early_4;21;1
754;Early;4;Early_4;21;1
755;Early;4;Early_4;21;1
756;Early;4;Early_4;21;1
757;Early;4;Early_4;21;1
758;Early;4;Early_4;21;1
759;Early;4;Early_4;21;1
760;Early;4;Early_4;21;1
761;Early;4;Early_4;21;1
762;Early;4;Early_4;21;1
763;Early;4;Early_4;21;1
764;Early;4;Early_4;21;1
765;Early;4;Early_4;21;1
766;Early;4;Early_4;21;1
767;Early;4;Early_4;21;1
768;Early;5;Early_5;21;1
769;Early;5;Early_5;21;1
770;Early;5;Early_5;21;1
771;Early;5;Early_5;21;1
772;Early;5;Early_5;21;1
773;Early;5;Early_5;21;1
774;Early;5;Early_5;21;1
775;Early;5;Early_5;21;1
776;Early;5;Early_5;21;1
777;Early;5;Early_5;21;1
778;Early;5;Early_5;21;1
779;Early;5;Early_5;21;1
780;Early;5;Early_5;21;1
781;Early;5;Early_5;21;1
782;Early;5;Early_5;21;1
783;Early;5;Early_5;21;1
784;Early;5;Early_5;21;1
785;Early;5;Early_5;21;1
786;Early;5;Early_5;21;1
787;Early;5;Early_5;21;1
788;Early;5;Early_5;21;1
880;Early;1;Early_1;23;1
881;Early;1;Early_1;23;1
882;Early;1;Early_1;23;1
883;Early;1;Early_1;23;1
884;Early;1;Early_1;23;1
885;Early;1;Early_1;23;1
886;Early;2;Early_2;23;1
887;Early;2;Early_2;23;1
888;Early;2;Early_2;23;1
889;Early;2;Early_2;23;1
890;Early;2;Early_2;23;1
891;Early;2;Early_2;23;1
892;Early;2;Early_2;23;1
893;Early;2;Early_2;23;1
894;Early;2;Early_2;23;1
895;Early;2;Early_2;23;1
896;Early;2;Early_2;23;1
897;Early;2;Early_2;23;1
898;Early;2;Early_2;23;1
899;Early;2;Early_2;23;1
900;Early;2;Early_2;23;1
901;Early;2;Early_2;23;1
902;Early;2;Early_2;23;1
903;Early;2;Early_2;23;1
904;Early;3;Early_3;23;1
905;Early;3;Early_3;23;1
906;Early;3;Early_3;23;1
907;Early;3;Early_3;23;1
908;Early;3;Early_3;23;1
909;Early;3;Early_3;23;1
910;Early;3;Early_3;23;1
911;Early;3;Early_3;23;1
912;Early;3;Early_3;23;1
913;Early;3;Early_3;23;1
914;Early;3;Early_3;23;1
915;Early;3;Early_3;23;1
916;Early;3;Early_3;23;1
917;Early;4;Early_4;23;1
918;Early;4;Early_4;23;1
919;Early;4;Early_4;23;1
920;Early;4;Early_4;23;1
921;Early;4;Early_4;23;1
922;Early;4;Early_4;23;1
923;Early;4;Early_4;23;1
924;Early;4;Early_4;23;1
925;Early;4;Early_4;23;1
926;Early;4;Early_4;23;1
927;Early;4;Early_4;23;1
928;Early;4;Early_4;23;1
929;Early;4;Early_4;23;1
930;Early;4;Early_4;23;1
931;Early;4;Early_4;23;1
932;Early;4;Early_4;23;1
933;Early;4;Early_4;23;1
934;Early;4;Early_4;23;1
935;Early;5;Early_5;23;1
936;Early;5;Early_5;23;1
937;Early;5;Early_5;23;1
938;Early;5;Early_5;23;1
939;Early;5;Early_5;23;1
940;Early;5;Early_5;23;1
941;Early;5;Early_5;23;1
1033;Early;1;Early_1;25;1
1034;Early;1;Early_1;25;1
1035;Early;1;Early_1;25;1
1036;Early;1;Early_1;25;1
1037;Early;2;Early_2;25;1
1038;Early;2;Early_2;25;1
1039;Early;2;Early_2;25;1
1040;Early;2;Early_2;25;1
1041;Early;3;Early_3;25;1
1042;Early;4;Early_4;25;1
1043;Early;4;Early_4;25;1
1044;Early;4;Early_4;25;1
1045;Early;5;Early_5;25;1
1058;Early;1;Early_1;27;1
1059;Early;1;Early_1;27;1
1060;Early;1;Early_1;27;1
1061;Early;1;Early_1;27;1
1062;Early;2;Early_2;27;1
1063;Early;2;Early_2;27;1
1064;Early;2;Early_2;27;1
1065;Early;2;Early_2;27;1
1066;Early;2;Early_2;27;1
1067;Early;2;Early_2;27;1
1068;Early;3;Early_3;27;1
1069;Early;3;Early_3;27;1
1070;Early;4;Early_4;27;1
1071;Early;4;Early_4;27;1
1072;Early;4;Early_4;27;1
1073;Early;5;Early_5;27;1
1074;Early;5;Early_5;27;1
1075;Early;5;Early_5;27;1
1079;Early;1;Early_1;29;1
1080;Early;1;Early_1;29;1
1081;Early;2;Early_2;29;1
1082;Early;2;Early_2;29;1
1083;Early;2;Early_2;29;1
1084;Early;2;Early_2;29;1
1085;Early;2;Early_2;29;1
1086;Early;2;Early_2;29;1
1087;Early;2;Early_2;29;1
1088;Early;3;Early_3;29;1
1089;Early;4;Early_4;29;1
1090;Early;4;Early_4;29;1
1095;Early;1;Early_1;31;1
1096;Early;1;Early_1;31;1
1097;Early;2;Early_2;31;1
1098;Early;2;Early_2;31;1
1099;Early;3;Early_3;31;1
1100;Early;4;Early_4;31;1
1101;Early;4;Early_4;31;1
1102;Late;4;Late_4;31;1
1103;Late;1;Late_1;31;1
