# Supplementary material for: Complex interactions in the life cycle of a simple parasite shape the evolution of virulence
Source: PLoS Pathog. 2025 Jun 30;21(6):e1013294. doi: 10.1371/journal.ppat.1013294 (PMC12225978; doi:10.1371/journal.ppat.1013294)
Supplement: S2 Data — (XLSX) [file ppat.1013294.s004.xlsx]

## Sheet: S4_Data2
id;regime;replicate;treatment;mh;mh_day
1;Early;1;Early_1;0.3554667 ;21.06
2;Early;2;Early_2;0.6755144 ;28.6666667
3;Early;3;Early_3;0.6625063 ;23.0192308
4;Early;4;Early_4;0.5458921 ;23
5;Early;5;Early_5;0.5672252 ;20.9571429
6;Late;1;Late_1;0.6245509;21.0828571
7;Late;2;Late_2;0.9373253;21.0187500
8;Late;3;Late_3;0.741285;20.973077
9;Late;4;Late_4;0.9078826 ;20.9633333
10;Late;5;Late_5;1.41802;20.95000
11;Stock;NA;Stock_NA;0.5121103;27.0128571
