# Supplementary material for: Complex interactions in the life cycle of a simple parasite shape the evolution of virulence
Source: PLoS Pathog. 2025 Jun 30;21(6):e1013294. doi: 10.1371/journal.ppat.1013294 (PMC12225978; doi:10.1371/journal.ppat.1013294)
Supplement: S2 File — (TXT) [file ppat.1013294.s005.txt]

Read me file for the host maximum hazard data after selection "2_max_hazard"
id		Order for organizational purposes
regime		Selection regime/parasite treatment (i.e., Early, Late or Stock)
replicate		Replicate of the selection lines and/or Stock (1 to 5)
treatment		Regime and replicate concatenated
mh		Maximum hazard value obtained from muhaz package
day		Day of maximu maximum hazard
