# Supplementary material for: Complex interactions in the life cycle of a simple parasite shape the evolution of virulence
Source: PLoS Pathog. 2025 Jun 30;21(6):e1013294. doi: 10.1371/journal.ppat.1013294 (PMC12225978; doi:10.1371/journal.ppat.1013294)
Supplement: S3 Data — (XLSX) [file ppat.1013294.s006.xlsx]

## Sheet: S6_Data3
regime;replicate;dpe;eggs;photoid;eggs_bin;eggs_adj
Uninfected;1;10;80;3325;1;1.26582278481013
Uninfected;1;10;122;3324;1;54.4303797468354
Uninfected;1;10;0;3323;0;-100
Uninfected;1;10;0;3322;0;-100
Uninfected;1;10;86;3321;1;8.86075949367089
Uninfected;1;10;0;3320;0;-100
Uninfected;1;10;0;3319;0;-100
Uninfected;1;10;101;3318;1;27.8481012658228
Uninfected;1;10;93;3317;1;17.7215189873418
Uninfected;1;10;0;3336;0;-100
Uninfected;1;10;0;3335;0;-100
Uninfected;1;10;150;3334;1;89.873417721519
Uninfected;1;10;105;3333;1;32.9113924050633
Uninfected;1;10;0;3332;0;-100
Uninfected;1;10;0;3331;0;-100
Uninfected;1;10;89;3330;1;12.6582278481013
Uninfected;1;10;0;3329;0;-100
Uninfected;1;10;104;3328;1;31.6455696202532
Uninfected;1;10;146;3327;1;84.8101265822785
Uninfected;1;10;0;3326;0;-100
Stock;1;10;2;3308;1;-97.4683544303797
Stock;1;10;61;3307;1;-22.7848101265823
Stock;1;10;0;3306;0;-100
Stock;1;10;0;3305;0;-100
Stock;1;10;0;3304;0;-100
Stock;1;10;56;3303;1;-29.1139240506329
Stock;1;10;0;3302;0;-100
Stock;1;10;0;3301;0;-100
Stock;1;10;0;3300;0;-100
Stock;1;10;0;3299;0;-100
Stock;1;10;42;3298;1;-46.8354430379747
Stock;1;10;0;3293;0;-100
Stock;1;10;0;3316;0;-100
Stock;1;10;0;3315;0;-100
Stock;1;10;0;3314;0;-100
Stock;1;10;0;3313;0;-100
Stock;1;10;0;3312;0;-100
Stock;1;10;0;3311;0;-100
Stock;1;10;0;3310;0;-100
Stock;1;10;66;3309;1;-16.4556962025316
Early;1;10;0;3273;0;-100
Early;1;10;0;3291;0;-100
Early;1;10;0;3290;0;-100
Early;1;10;88;3289;1;11.3924050632911
Early;1;10;5;3288;1;-93.6708860759494
Early;1;10;3;3287;1;-96.2025316455696
Early;1;10;0;3286;0;-100
Early;1;10;118;3285;1;49.3670886075949
Early;1;10;84;3284;1;6.32911392405063
Early;1;10;50;3283;1;-36.7088607594937
Early;1;10;0;3282;0;-100
Early;1;10;0;3281;0;-100
Early;1;10;64;3280;1;-18.9873417721519
Early;1;10;11;3279;1;-86.0759493670886
Early;1;10;77;3277;1;-2.53164556962025
Early;1;10;0;3297;0;-100
Early;1;10;0;3296;0;-100
Early;1;10;5;3295;1;-93.6708860759494
Early;1;10;46;3294;1;-41.7721518987342
Early;1;10;0;3292;0;-100
Late;1;10;123;3180;1;55.6962025316456
Late;1;10;3;3179;1;-96.2025316455696
Late;1;10;96;3274;1;21.5189873417722
Late;1;10;85;3272;1;7.59493670886076
Late;1;10;57;3271;1;-27.8481012658228
Late;1;10;71;3270;1;-10.126582278481
Late;1;10;0;3269;0;-100
Late;1;10;3;3268;1;-96.2025316455696
Late;1;10;98;3267;1;24.0506329113924
Late;1;10;69;3266;1;-12.6582278481013
Late;1;10;106;3265;1;34.1772151898734
Late;1;10;145;3264;1;83.5443037974684
Late;1;10;6;3263;1;-92.4050632911392
Late;1;10;0;3262;0;-100
Late;1;10;32;3261;1;-59.4936708860759
Late;1;10;0;3260;0;-100
Late;1;10;0;3259;0;-100
Late;1;10;128;3278;1;62.0253164556962
Late;1;10;101;3276;1;27.8481012658228
Late;1;10;0;3275;0;-100
Uninfected;2;10;0;3167;0;-100
Uninfected;2;10;0;3166;0;-100
Uninfected;2;10;0;3165;0;-100
Uninfected;2;10;0;3164;0;-100
Uninfected;2;10;0;3163;0;-100
Uninfected;2;10;115;3162;1;45.5696202531646
Uninfected;2;10;0;3161;0;-100
Uninfected;2;10;135;3159;1;70.8860759493671
Uninfected;2;10;0;3158;0;-100
Uninfected;2;10;0;3157;0;-100
Uninfected;2;10;0;3178;0;-100
Uninfected;2;10;117;3177;1;48.1012658227848
Uninfected;2;10;0;3176;0;-100
Uninfected;2;10;19;3175;1;-75.9493670886076
Uninfected;2;10;0;3174;0;-100
Uninfected;2;10;0;3173;0;-100
Uninfected;2;10;84;3172;1;6.32911392405063
Uninfected;2;10;0;3170;0;-100
Uninfected;2;10;0;3169;0;-100
Uninfected;2;10;0;3168;0;-100
Stock;2;10;9;3150;1;-88.6075949367088
Stock;2;10;0;3149;0;-100
Stock;2;10;0;3148;0;-100
Stock;2;10;4;3147;1;-94.9367088607595
Stock;2;10;82;3146;1;3.79746835443038
Stock;2;10;0;3145;0;-100
Stock;2;10;0;3144;0;-100
Stock;2;10;94;3143;1;18.9873417721519
Stock;2;10;56;3142;1;-29.1139240506329
Stock;2;10;82;3141;1;3.79746835443038
Stock;2;10;65;3140;1;-17.7215189873418
Stock;2;10;57;3139;1;-27.8481012658228
Stock;2;10;106;3160;1;34.1772151898734
Stock;2;10;0;3156;0;-100
Stock;2;10;0;3155;0;-100
Stock;2;10;0;3154;0;-100
Stock;2;10;0;3153;0;-100
Stock;2;10;0;3152;0;-100
Stock;2;10;60;3151;1;-24.0506329113924
Stock;2;10;57;3209;1;-27.8481012658228
Early;2;10;120;3132;1;51.8987341772152
Early;2;10;0;3131;0;-100
Early;2;10;0;3130;0;-100
Early;2;10;0;3129;0;-100
Early;2;10;0;3128;0;-100
Early;2;10;0;3127;0;-100
Early;2;10;75;3126;1;-5.06329113924051
Early;2;10;0;3125;0;-100
Early;2;10;0;3123;0;-100
Early;2;10;0;3122;0;-100
Early;2;10;13;3121;1;-83.5443037974684
Early;2;10;62;3120;1;-21.5189873417722
Early;2;10;89;3118;1;12.6582278481013
Early;2;10;100;3117;1;26.5822784810127
Early;2;10;0;3138;0;-100
Early;2;10;0;3137;0;-100
Early;2;10;0;3136;0;-100
Early;2;10;0;3135;0;-100
Early;2;10;0;3134;0;-100
Early;2;10;86;3133;1;8.86075949367089
Late;2;10;122;3115;1;54.4303797468354
Late;2;10;17;3114;1;-78.4810126582278
Late;2;10;78;3113;1;-1.26582278481013
Late;2;10;0;3112;0;-100
Late;2;10;46;3111;1;-41.7721518987342
Late;2;10;0;3110;0;-100
Late;2;10;127;3109;1;60.7594936708861
Late;2;10;0;3108;0;-100
Late;2;10;0;3107;0;-100
Late;2;10;0;3106;0;-100
Late;2;10;0;3105;0;-100
Late;2;10;0;3104;0;-100
Late;2;10;42;3103;1;-46.8354430379747
Late;2;10;130;3102;1;64.5569620253165
Late;2;10;0;3101;0;-100
Late;2;10;16;3116;1;-79.746835443038
Late;2;10;114;3252;1;44.3037974683544
Late;2;10;68;3257;1;-13.9240506329114
Late;2;10;0;3255;0;-100
Late;2;10;99;3253;1;25.3164556962025
Uninfected;3;10;0;3235;0;-100
Uninfected;3;10;101;3251;1;27.8481012658228
Uninfected;3;10;0;3250;0;-100
Uninfected;3;10;16;3249;1;-79.746835443038
Uninfected;3;10;112;3248;1;41.7721518987342
Uninfected;3;10;0;3247;0;-100
Uninfected;3;10;0;3246;0;-100
Uninfected;3;10;10;3245;1;-87.3417721518987
Uninfected;3;10;108;3244;1;36.7088607594937
Uninfected;3;10;115;3243;1;45.5696202531646
Uninfected;3;10;0;3242;0;-100
Uninfected;3;10;0;3241;0;-100
Uninfected;3;10;139;3240;1;75.9493670886076
Uninfected;3;10;85;3239;1;7.59493670886076
Uninfected;3;10;130;3238;1;64.5569620253165
Uninfected;3;10;84;3227;1;6.32911392405063
Uninfected;3;10;0;3236;0;-100
Uninfected;3;10;0;3258;0;-100
Uninfected;3;10;0;3256;0;-100
Uninfected;3;10;16;3254;1;-79.746835443038
Stock;3;10;67;3218;1;-15.1898734177215
Stock;3;10;19;3217;1;-75.9493670886076
Stock;3;10;0;3216;0;-100
Stock;3;10;0;3215;0;-100
Stock;3;10;0;3234;0;-100
Stock;3;10;0;3233;0;-100
Stock;3;10;0;3232;0;-100
Stock;3;10;13;3231;1;-83.5443037974684
Stock;3;10;0;3230;0;-100
Stock;3;10;0;3229;0;-100
Stock;3;10;76;3228;1;-3.79746835443038
Stock;3;10;0;3227;0;-100
Stock;3;10;0;3226;0;-100
Stock;3;10;46;3225;1;-41.7721518987342
Stock;3;10;75;3224;1;-5.06329113924051
Stock;3;10;63;3223;1;-20.253164556962
Stock;3;10;0;3222;0;-100
Stock;3;10;0;3221;0;-100
Stock;3;10;76;3220;1;-3.79746835443038
Stock;3;10;0;3219;0;-100
Early;3;10;0;3201;0;-100
Early;3;10;0;3200;0;-100
Early;3;10;0;3199;0;-100
Early;3;10;0;3198;0;-100
Early;3;10;0;3197;0;-100
Early;3;10;57;3196;1;-27.8481012658228
Early;3;10;89;3195;1;12.6582278481013
Early;3;10;71;3214;1;-10.126582278481
Early;3;10;3;3213;1;-96.2025316455696
Early;3;10;0;3212;0;-100
Early;3;10;0;3211;0;-100
Early;3;10;108;3210;1;36.7088607594937
Early;3;10;114;3209;1;44.3037974683544
Early;3;10;0;3208;0;-100
Early;3;10;96;3207;1;21.5189873417722
Early;3;10;127;3206;1;60.7594936708861
Early;3;10;88;3205;1;11.3924050632911
Early;3;10;102;3204;1;29.1139240506329
Early;3;10;78;3202;1;-1.26582278481013
Early;3;10;0;3201;0;-100
Late;3;10;64;3184;1;-18.9873417721519
Late;3;10;29;3183;1;-63.2911392405063
Late;3;10;0;3182;0;-100
Late;3;10;0;3181;0;-100
Late;3;10;0;3194;0;-100
Late;3;10;0;3193;0;-100
Late;3;10;0;3192;0;-100
Late;3;10;52;3191;1;-34.1772151898734
Late;3;10;80;3190;1;1.26582278481013
Late;3;10;13;3189;1;-83.5443037974684
Late;3;10;0;3188;0;-100
Late;3;10;0;3187;0;-100
Late;3;10;0;3186;0;-100
Late;3;10;128;3185;1;62.0253164556962
Late;3;10;99;3410;1;25.3164556962025
Late;3;10;125;3409;1;58.2278481012658
Late;3;10;92;3408;1;16.4556962025316
Late;3;10;74;3413;1;-6.32911392405063
Late;3;10;62;3412;1;-21.5189873417722
Late;3;10;0;3411;0;-100
Uninfected;4;10;0;3393;0;-100
Uninfected;4;10;6;3391;1;-92.4050632911392
Uninfected;4;10;0;3387;0;-100
Uninfected;4;10;93;3386;1;17.7215189873418
Uninfected;4;10;78;3385;1;-1.26582278481013
Uninfected;4;10;0;3407;0;-100
Uninfected;4;10;0;3406;0;-100
Uninfected;4;10;0;3405;0;-100
Uninfected;4;10;0;3404;0;-100
Uninfected;4;10;0;3403;0;-100
Uninfected;4;10;59;3402;1;-25.3164556962025
Uninfected;4;10;0;3401;0;-100
Uninfected;4;10;8;3400;1;-89.873417721519
Uninfected;4;10;0;3399;0;-100
Uninfected;4;10;0;3398;0;-100
Uninfected;4;10;0;3397;0;-100
Uninfected;4;10;58;3396;1;-26.5822784810127
Uninfected;4;10;113;3395;1;43.0379746835443
Uninfected;4;10;29;3394;1;-63.2911392405063
Uninfected;4;10;84;3390;1;6.32911392405063
Stock;4;10;63;3376;1;-20.253164556962
Stock;4;10;0;3375;0;-100
Stock;4;10;0;3374;0;-100
Stock;4;10;0;3373;0;-100
Stock;4;10;11;3372;1;-86.0759493670886
Stock;4;10;106;3371;1;34.1772151898734
Stock;4;10;0;3370;0;-100
Stock;4;10;94;3369;1;18.9873417721519
Stock;4;10;7;3392;1;-91.1392405063291
Stock;4;10;0;3390;0;-100
Stock;4;10;0;3389;0;-100
Stock;4;10;0;3388;0;-100
Stock;4;10;0;3384;0;-100
Stock;4;10;6;3383;1;-92.4050632911392
Stock;4;10;7;3382;1;-91.1392405063291
Stock;4;10;0;3381;0;-100
Stock;4;10;0;3380;0;-100
Stock;4;10;0;3379;0;-100
Stock;4;10;0;3378;0;-100
Stock;4;10;0;3377;0;-100
Early;4;10;0;3359;0;-100
Early;4;10;0;3358;0;-100
Early;4;10;0;3357;0;-100
Early;4;10;0;3356;0;-100
Early;4;10;0;3355;0;-100
Early;4;10;0;3354;0;-100
Early;4;10;0;3353;0;-100
Early;4;10;3;3352;1;-96.2025316455696
Early;4;10;0;3351;0;-100
Early;4;10;0;3350;0;-100
Early;4;10;86;3349;1;8.86075949367089
Early;4;10;0;3368;0;-100
Early;4;10;38;3367;1;-51.8987341772152
Early;4;10;0;3366;0;-100
Early;4;10;0;3365;0;-100
Early;4;10;0;3364;0;-100
Early;4;10;0;3363;0;-100
Early;4;10;0;3362;0;-100
Early;4;10;0;3361;0;-100
Early;4;10;0;3360;0;-100
Late;4;10;113;3340;1;43.0379746835443
Late;4;10;0;3339;0;-100
Late;4;10;0;3338;0;-100
Late;4;10;100;3337;1;26.5822784810127
Late;4;10;0;3348;0;-100
Late;4;10;9;3347;1;-88.6075949367088
Late;4;10;79;3346;1;0
Late;4;10;0;3345;0;-100
Late;4;10;0;3344;0;-100
Late;4;10;95;3343;1;20.253164556962
Late;4;10;0;2619;0;-100
Late;4;10;0;2641;0;-100
Late;4;10;12;2640;1;-84.8101265822785
Late;4;10;121;2639;1;53.1645569620253
Late;4;10;0;2635;0;-100
Late;4;10;0;2634;0;-100
Late;4;10;155;2626;1;96.2025316455696
Late;4;10;53;2625;1;-32.9113924050633
Late;4;10;0;3342;0;-100
Late;4;10;39;3341;1;-50.6329113924051
Uninfected;5;10;0;2620;0;-100
Uninfected;5;10;0;2614;0;-100
Uninfected;5;10;90;2622;1;13.9240506329114
Uninfected;5;10;0;2621;0;-100
Uninfected;5;10;0;2617;0;-100
Uninfected;5;10;0;2616;0;-100
Uninfected;5;10;2;2615;1;-97.4683544303797
Uninfected;5;10;0;2613;0;-100
Uninfected;5;10;22;2611;1;-72.1518987341772
Uninfected;5;10;4;2610;1;-94.9367088607595
Uninfected;5;10;10;2638;1;-87.3417721518987
Uninfected;5;10;129;2637;1;63.2911392405063
Uninfected;5;10;108;2636;1;36.7088607594937
Uninfected;5;10;14;2633;1;-82.2784810126582
Uninfected;5;10;30;2632;1;-62.0253164556962
Uninfected;5;10;0;2631;0;-100
Uninfected;5;10;114;2630;1;44.3037974683544
Uninfected;5;10;0;2629;0;-100
Uninfected;5;10;0;2628;0;-100
Uninfected;5;10;120;2974;1;51.8987341772152
Stock;5;10;118;2624;1;49.3670886075949
Stock;5;10;21;2608;1;-73.4177215189873
Stock;5;10;6;2623;1;-92.4050632911392
Stock;5;10;0;2618;0;-100
Stock;5;10;60;2612;1;-24.0506329113924
Stock;5;10;28;2609;1;-64.5569620253165
Stock;5;10;38;2627;1;-51.8987341772152
Stock;5;10;0;2973;0;-100
Stock;5;10;0;2972;0;-100
Stock;5;10;0;2971;0;-100
Stock;5;10;0;2970;0;-100
Stock;5;10;29;2969;1;-63.2911392405063
Stock;5;10;3;2968;1;-96.2025316455696
Stock;5;10;0;2967;0;-100
Stock;5;10;0;2976;0;-100
Stock;5;10;0;2975;0;-100
Stock;5;10;0;3079;0;-100
Stock;5;10;47;3077;1;-40.5063291139241
Stock;5;10;0;3075;0;-100
Stock;5;10;0;3067;0;-100
Early;5;10;38;2955;1;-51.8987341772152
Early;5;10;0;2954;0;-100
Early;5;10;0;2951;0;-100
Early;5;10;0;2950;0;-100
Early;5;10;60;2949;1;-24.0506329113924
Early;5;10;0;2947;0;-100
Early;5;10;0;2946;0;-100
Early;5;10;0;2945;0;-100
Early;5;10;136;2944;1;72.1518987341772
Early;5;10;0;2943;0;-100
Early;5;10;0;2942;0;-100
Early;5;10;74;2965;1;-6.32911392405063
Early;5;10;0;2964;0;-100
Early;5;10;0;2959;0;-100
Early;5;10;0;2957;0;-100
Early;5;10;0;3072;0;-100
Early;5;10;63;3070;1;-20.253164556962
Early;5;10;24;3069;1;-69.620253164557
Early;5;10;26;3082;1;-67.0886075949367
Early;5;10;0;3066;0;-100
Late;5;10;0;2956;0;-100
Late;5;10;96;2953;1;21.5189873417722
Late;5;10;0;2952;0;-100
Late;5;10;0;2948;0;-100
Late;5;10;0;2941;0;-100
Late;5;10;0;2940;0;-100
Late;5;10;41;2966;1;-48.1012658227848
Late;5;10;46;2963;1;-41.7721518987342
Late;5;10;0;2962;0;-100
Late;5;10;10;2961;1;-87.3417721518987
Late;5;10;0;2960;0;-100
Late;5;10;86;2958;1;8.86075949367089
Late;5;10;0;3080;0;-100
Late;5;10;0;3078;0;-100
Late;5;10;0;3076;0;-100
Late;5;10;77;3074;1;-2.53164556962025
Late;5;10;64;3073;1;-18.9873417721519
Late;5;10;0;3071;0;-100
Late;5;10;82;3065;1;3.79746835443038
Late;5;10;66;3083;1;-16.4556962025316
Uninfected;1;15;63;2726;1;1.61290322580645
Uninfected;1;15;0;2725;0;-100
Uninfected;1;15;79;2724;1;27.4193548387097
Uninfected;1;15;70;2720;1;12.9032258064516
Uninfected;1;15;0;2719;0;-100
Uninfected;1;15;0;2718;0;-100
Uninfected;1;15;22;2740;1;-64.5161290322581
Uninfected;1;15;85;2739;1;37.0967741935484
Uninfected;1;15;56;2738;1;-9.67741935483871
Uninfected;1;15;0;2737;0;-100
Uninfected;1;15;27;2736;1;-56.4516129032258
Uninfected;1;15;76;2735;1;22.5806451612903
Uninfected;1;15;3;2734;1;-95.1612903225807
Uninfected;1;15;0;2733;0;-100
Uninfected;1;15;80;2732;1;29.0322580645161
Uninfected;1;15;0;2731;0;-100
Uninfected;1;15;0;2730;0;-100
Uninfected;1;15;25;2729;1;-59.6774193548387
Uninfected;1;15;7;2728;1;-88.7096774193548
Uninfected;1;15;69;2727;1;11.2903225806452
Stock;1;15;0;2692;0;-100
Stock;1;15;42;2691;1;-32.258064516129
Stock;1;15;0;2709;0;-100
Stock;1;15;0;2708;0;-100
Stock;1;15;17;2707;1;-72.5806451612903
Stock;1;15;37;2706;1;-40.3225806451613
Stock;1;15;0;2705;0;-100
Stock;1;15;0;2704;0;-100
Stock;1;15;18;2697;1;-70.9677419354839
Stock;1;15;0;2723;0;-100
Stock;1;15;0;2722;0;-100
Stock;1;15;0;2721;0;-100
Stock;1;15;0;2717;0;-100
Stock;1;15;0;2716;0;-100
Stock;1;15;0;2715;0;-100
Stock;1;15;0;2714;0;-100
Stock;1;15;13;2713;1;-79.0322580645161
Stock;1;15;0;2712;0;-100
Stock;1;15;0;2711;0;-100
Stock;1;15;33;2710;1;-46.7741935483871
Early;1;15;0;2690;0;-100
Early;1;15;0;2689;0;-100
Early;1;15;0;2688;0;-100
Early;1;15;68;2687;1;9.67741935483871
Early;1;15;52;2686;1;-16.1290322580645
Early;1;15;68;2684;1;9.67741935483871
Early;1;15;0;2683;0;-100
Early;1;15;0;2682;0;-100
Early;1;15;92;2679;1;48.3870967741936
Early;1;15;0;2678;0;-100
Early;1;15;74;2703;1;19.3548387096774
Early;1;15;73;2702;1;17.741935483871
Early;1;15;0;2698;0;-100
Early;1;15;0;2701;0;-100
Early;1;15;0;2700;0;-100
Early;1;15;5;2699;1;-91.9354838709677
Early;1;15;0;2696;0;-100
Early;1;15;43;2695;1;-30.6451612903226
Early;1;15;0;2694;0;-100
Early;1;15;38;2693;1;-38.7096774193548
Late;1;15;0;2657;0;-100
Late;1;15;73;2643;1;17.741935483871
Late;1;15;29;2642;1;-53.2258064516129
Late;1;15;0;2675;0;-100
Late;1;15;33;2674;1;-46.7741935483871
Late;1;15;31;2673;1;-50
Late;1;15;7;2672;1;-88.7096774193548
Late;1;15;0;2671;0;-100
Late;1;15;10;2670;1;-83.8709677419355
Late;1;15;0;2669;0;-100
Late;1;15;0;2668;0;-100
Late;1;15;32;2667;1;-48.3870967741936
Late;1;15;30;2666;1;-51.6129032258064
Late;1;15;0;2665;0;-100
Late;1;15;0;2662;0;-100
Late;1;15;0;2685;0;-100
Late;1;15;0;2681;0;-100
Late;1;15;54;2680;1;-12.9032258064516
Late;1;15;3;2677;1;-95.1612903225807
Late;1;15;65;2676;1;4.83870967741935
Uninfected;2;15;0;2658;0;-100
Uninfected;2;15;72;2656;1;16.1290322580645
Uninfected;2;15;0;2655;0;-100
Uninfected;2;15;55;2654;1;-11.2903225806452
Uninfected;2;15;66;2653;1;6.45161290322581
Uninfected;2;15;64;2652;1;3.2258064516129
Uninfected;2;15;0;2651;0;-100
Uninfected;2;15;79;2650;1;27.4193548387097
Uninfected;2;15;5;2649;1;-91.9354838709677
Uninfected;2;15;0;2648;0;-100
Uninfected;2;15;0;2646;0;-100
Uninfected;2;15;0;2645;0;-100
Uninfected;2;15;52;2664;1;-16.1290322580645
Uninfected;2;15;0;2663;0;-100
Uninfected;2;15;74;2661;1;19.3548387096774
Uninfected;2;15;0;2660;0;-100
Uninfected;2;15;27;2659;1;-56.4516129032258
Uninfected;2;15;0;2991;0;-100
Uninfected;2;15;66;2981;1;6.45161290322581
Uninfected;2;15;66;2980;1;6.45161290322581
Stock;2;15;0;2647;0;-100
Stock;2;15;0;3100;0;-100
Stock;2;15;66;2902;1;6.45161290322581
Stock;2;15;0;2901;0;-100
Stock;2;15;17;2909;1;-72.5806451612903
Stock;2;15;63;2978;1;1.61290322580645
Stock;2;15;0;2977;0;-100
Stock;2;15;0;2935;0;-100
Stock;2;15;63;2994;1;1.61290322580645
Stock;2;15;29;2993;1;-53.2258064516129
Stock;2;15;47;2989;1;-24.1935483870968
Stock;2;15;0;2988;0;-100
Stock;2;15;0;2987;0;-100
Stock;2;15;46;2986;1;-25.8064516129032
Stock;2;15;17;2985;1;-72.5806451612903
Stock;2;15;21;2984;1;-66.1290322580645
Stock;2;15;0;2983;0;-100
Stock;2;15;9;3006;1;-85.4838709677419
Stock;2;15;43;3004;1;-30.6451612903226
Stock;2;15;0;2998;0;-100
Early;2;15;63;3096;1;1.61290322580645
Early;2;15;25;3095;1;-59.6774193548387
Early;2;15;0;3094;0;-100
Early;2;15;84;3093;1;35.4838709677419
Early;2;15;7;3089;1;-88.7096774193548
Early;2;15;44;3088;1;-29.0322580645161
Early;2;15;7;3087;1;-88.7096774193548
Early;2;15;27;3084;1;-56.4516129032258
Early;2;15;50;3063;1;-19.3548387096774
Early;2;15;47;3062;1;-24.1935483870968
Early;2;15;75;2903;1;20.9677419354839
Early;2;15;0;2899;0;-100
Early;2;15;0;2917;0;-100
Early;2;15;0;2914;0;-100
Early;2;15;0;2912;0;-100
Early;2;15;0;2911;0;-100
Early;2;15;72;2910;1;16.1290322580645
Early;2;15;6;2936;1;-90.3225806451613
Early;2;15;34;2990;1;-45.1612903225806
Early;2;15;0;2982;0;-100
Late;2;15;0;3097;0;-100
Late;2;15;22;3092;1;-64.5161290322581
Late;2;15;0;3091;0;-100
Late;2;15;13;3090;1;-79.0322580645161
Late;2;15;0;3086;0;-100
Late;2;15;0;3099;0;-100
Late;2;15;9;3098;1;-85.4838709677419
Late;2;15;0;2855;0;-100
Late;2;15;2;2868;1;-96.7741935483871
Late;2;15;19;2906;1;-69.3548387096774
Late;2;15;65;2905;1;4.83870967741935
Late;2;15;36;2904;1;-41.9354838709677
Late;2;15;3;2900;1;-95.1612903225807
Late;2;15;0;2895;0;-100
Late;2;15;0;2922;0;-100
Late;2;15;58;2921;1;-6.45161290322581
Late;2;15;49;2920;1;-20.9677419354839
Late;2;15;58;2938;1;-6.45161290322581
Late;2;15;0;2934;0;-100
Late;2;15;0;2933;0;-100
Uninfected;3;15;58;2870;1;-6.45161290322581
Uninfected;3;15;101;2907;1;62.9032258064516
Uninfected;3;15;89;2894;1;43.5483870967742
Uninfected;3;15;81;2893;1;30.6451612903226
Uninfected;3;15;63;2892;1;1.61290322580645
Uninfected;3;15;94;2924;1;51.6129032258064
Uninfected;3;15;0;2923;0;-100
Uninfected;3;15;76;2919;1;22.5806451612903
Uninfected;3;15;0;2918;0;-100
Uninfected;3;15;16;2916;1;-74.1935483870968
Uninfected;3;15;44;2915;1;-29.0322580645161
Uninfected;3;15;82;2913;1;32.258064516129
Uninfected;3;15;0;2908;0;-100
Uninfected;3;15;119;2937;1;91.9354838709677
Uninfected;3;15;61;2932;1;-1.61290322580645
Uninfected;3;15;124;2931;1;100
Uninfected;3;15;0;2930;0;-100
Uninfected;3;15;0;2929;0;-100
Uninfected;3;15;89;2927;1;43.5483870967742
Uninfected;3;15;0;2925;0;-100
Stock;3;15;0;2833;0;-100
Stock;3;15;0;2848;0;-100
Stock;3;15;0;2847;0;-100
Stock;3;15;0;2846;0;-100
Stock;3;15;0;2844;0;-100
Stock;3;15;38;2842;1;-38.7096774193548
Stock;3;15;29;2841;1;-53.2258064516129
Stock;3;15;0;2840;0;-100
Stock;3;15;12;2867;1;-80.6451612903226
Stock;3;15;0;2864;0;-100
Stock;3;15;34;2863;1;-45.1612903225806
Stock;3;15;0;2862;0;-100
Stock;3;15;73;2860;1;17.741935483871
Stock;3;15;0;2877;0;-100
Stock;3;15;21;2898;1;-66.1290322580645
Stock;3;15;66;2897;1;6.45161290322581
Stock;3;15;0;2891;0;-100
Stock;3;15;0;2939;0;-100
Stock;3;15;0;2928;0;-100
Stock;3;15;0;2926;0;-100
Early;3;15;0;2825;0;-100
Early;3;15;0;2824;0;-100
Early;3;15;5;2821;1;-91.9354838709677
Early;3;15;26;2819;1;-58.0645161290323
Early;3;15;5;2814;1;-91.9354838709677
Early;3;15;58;2839;1;-6.45161290322581
Early;3;15;0;2838;0;-100
Early;3;15;0;2837;0;-100
Early;3;15;63;2836;1;1.61290322580645
Early;3;15;22;2835;1;-64.5161290322581
Early;3;15;30;2834;1;-51.6129032258064
Early;3;15;48;2832;1;-22.5806451612903
Early;3;15;6;2831;1;-90.3225806451613
Early;3;15;0;2830;0;-100
Early;3;15;0;2829;0;-100
Early;3;15;0;2828;0;-100
Early;3;15;0;2827;0;-100
Early;3;15;7;2826;1;-88.7096774193548
Early;3;15;6;4008;1;-90.3225806451613
Early;3;15;0;4009;0;-100
Late;3;15;57;2808;1;-8.06451612903226
Late;3;15;10;2807;1;-83.8709677419355
Late;3;15;0;2806;0;-100
Late;3;15;0;2804;0;-100
Late;3;15;0;2803;0;-100
Late;3;15;0;2802;0;-100
Late;3;15;0;2801;0;-100
Late;3;15;10;2800;1;-83.8709677419355
Late;3;15;0;2823;0;-100
Late;3;15;11;2822;1;-82.258064516129
Late;3;15;0;2820;0;-100
Late;3;15;0;2818;0;-100
Late;3;15;39;2817;1;-37.0967741935484
Late;3;15;0;2816;0;-100
Late;3;15;0;2815;0;-100
Late;3;15;0;2813;0;-100
Late;3;15;0;2812;0;-100
Late;3;15;47;2811;1;-24.1935483870968
Late;3;15;0;2810;0;-100
Late;3;15;57;2809;1;-8.06451612903226
Uninfected;4;15;44;2758;1;-29.0322580645161
Uninfected;4;15;0;2757;0;-100
Uninfected;4;15;0;2756;0;-100
Uninfected;4;15;0;2755;0;-100
Uninfected;4;15;0;2754;0;-100
Uninfected;4;15;0;2753;0;-100
Uninfected;4;15;0;2752;0;-100
Uninfected;4;15;0;2750;0;-100
Uninfected;4;15;82;2749;1;32.258064516129
Uninfected;4;15;0;2748;0;-100
Uninfected;4;15;0;2747;0;-100
Uninfected;4;15;77;2745;1;24.1935483870968
Uninfected;4;15;0;2742;0;-100
Uninfected;4;15;0;2765;0;-100
Uninfected;4;15;0;2764;0;-100
Uninfected;4;15;0;2763;0;-100
Uninfected;4;15;0;2762;0;-100
Uninfected;4;15;0;2761;0;-100
Uninfected;4;15;82;2760;1;32.258064516129
Uninfected;4;15;0;2759;0;-100
Stock;4;15;0;2751;0;-100
Stock;4;15;0;2746;0;-100
Stock;4;15;0;2744;0;-100
Stock;4;15;0;2743;0;-100
Stock;4;15;60;2775;1;-3.2258064516129
Stock;4;15;0;2792;0;-100
Stock;4;15;0;2789;0;-100
Stock;4;15;20;2787;1;-67.741935483871
Stock;4;15;0;2785;0;-100
Stock;4;15;0;2782;0;-100
Stock;4;15;0;2779;0;-100
Stock;4;15;64;2805;1;3.2258064516129
Stock;4;15;0;2799;0;-100
Stock;4;15;0;2798;0;-100
Stock;4;15;0;2797;0;-100
Stock;4;15;0;2796;0;-100
Stock;4;15;5;2795;1;-91.9354838709677
Stock;4;15;3;2794;1;-95.1612903225807
Stock;4;15;42;2850;1;-32.258064516129
Stock;4;15;0;2878;0;-100
Early;4;15;0;2774;0;-100
Early;4;15;44;2773;1;-29.0322580645161
Early;4;15;0;2772;0;-100
Early;4;15;0;2771;0;-100
Early;4;15;61;2770;1;-1.61290322580645
Early;4;15;0;2769;0;-100
Early;4;15;0;2768;0;-100
Early;4;15;0;2767;0;-100
Early;4;15;49;2766;1;-20.9677419354839
Early;4;15;0;2791;0;-100
Early;4;15;0;2790;0;-100
Early;4;15;0;2788;0;-100
Early;4;15;0;2786;0;-100
Early;4;15;43;2784;1;-30.6451612903226
Early;4;15;0;2783;0;-100
Early;4;15;47;2781;1;-24.1935483870968
Early;4;15;0;2780;0;-100
Early;4;15;36;2778;1;-41.9354838709677
Early;4;15;57;2777;1;-8.06451612903226
Early;4;15;55;2776;1;-11.2903225806452
Late;4;15;54;2856;1;-12.9032258064516
Late;4;15;21;2849;1;-66.1290322580645
Late;4;15;47;2845;1;-24.1935483870968
Late;4;15;0;2873;0;-100
Late;4;15;16;2896;1;-74.1935483870968
Late;4;15;0;3012;0;-100
Late;4;15;21;3009;1;-66.1290322580645
Late;4;15;42;3007;1;-32.258064516129
Late;4;15;37;3029;1;-40.3225806451613
Late;4;15;0;3026;0;-100
Late;4;15;0;3024;0;-100
Late;4;15;0;3023;0;-100
Late;4;15;0;3021;0;-100
Late;4;15;0;3017;0;-100
Late;4;15;24;3044;1;-61.2903225806452
Late;4;15;16;3043;1;-74.1935483870968
Late;4;15;63;3038;1;1.61290322580645
Late;4;15;0;3037;0;-100
Late;4;15;0;3033;0;-100
Late;4;15;0;3032;0;-100
Uninfected;5;15;101;2854;1;62.9032258064516
Uninfected;5;15;16;2852;1;-74.1935483870968
Uninfected;5;15;0;2851;0;-100
Uninfected;5;15;49;2843;1;-20.9677419354839
Uninfected;5;15;41;2872;1;-33.8709677419355
Uninfected;5;15;0;2871;0;-100
Uninfected;5;15;4;2865;1;-93.5483870967742
Uninfected;5;15;60;2861;1;-3.2258064516129
Uninfected;5;15;0;2859;0;-100
Uninfected;5;15;0;2857;0;-100
Uninfected;5;15;0;2890;0;-100
Uninfected;5;15;0;2882;0;-100
Uninfected;5;15;69;2881;1;11.2903225806452
Uninfected;5;15;0;2880;0;-100
Uninfected;5;15;101;2879;1;62.9032258064516
Uninfected;5;15;50;2876;1;-19.3548387096774
Uninfected;5;15;0;2875;0;-100
Uninfected;5;15;0;2874;0;-100
Uninfected;5;15;0;3010;0;-100
Uninfected;5;15;64;3005;1;3.2258064516129
Stock;5;15;0;2866;0;-100
Stock;5;15;0;2858;0;-100
Stock;5;15;2;2889;1;-96.7741935483871
Stock;5;15;22;2888;1;-64.5161290322581
Stock;5;15;0;2887;0;-100
Stock;5;15;0;2886;0;-100
Stock;5;15;3;2885;1;-95.1612903225807
Stock;5;15;0;2884;0;-100
Stock;5;15;1;2883;1;-98.3870967741936
Stock;5;15;0;3040;0;-100
Stock;5;15;0;3034;0;-100
Stock;5;15;0;3030;0;-100
Stock;5;15;20;3031;1;-67.741935483871
Stock;5;15;3;4000;1;-95.1612903225807
Stock;5;15;0;4001;0;-100
Stock;5;15;36;4002;1;-41.9354838709677
Stock;5;15;0;4003;0;-100
Stock;5;15;40;4004;1;-35.4838709677419
Stock;5;15;0;4005;0;-100
Stock;5;15;0;4006;0;-100
Early;5;15;61;3002;1;-1.61290322580645
Early;5;15;0;3001;0;-100
Early;5;15;0;3000;0;-100
Early;5;15;0;2999;0;-100
Early;5;15;17;3028;1;-72.5806451612903
Early;5;15;0;3015;0;-100
Early;5;15;0;3045;0;-100
Early;5;15;0;3060;0;-100
Early;5;15;0;3059;0;-100
Early;5;15;0;3058;0;-100
Early;5;15;0;3057;0;-100
Early;5;15;0;3056;0;-100
Early;5;15;16;3055;1;-74.1935483870968
Early;5;15;0;3054;0;-100
Early;5;15;0;3053;0;-100
Early;5;15;0;3052;0;-100
Early;5;15;0;3051;0;-100
Early;5;15;0;3050;0;-100
Early;5;15;8;3049;1;-87.0967741935484
Early;5;15;0;3048;0;-100
Late;5;15;0;2853;0;-100
Late;5;15;0;2995;0;-100
Late;5;15;41;3011;1;-33.8709677419355
Late;5;15;45;3008;1;-27.4193548387097
Late;5;15;30;2997;1;-51.6129032258064
Late;5;15;28;2996;1;-54.8387096774194
Late;5;15;63;3027;1;1.61290322580645
Late;5;15;36;3025;1;-41.9354838709677
Late;5;15;0;3022;0;-100
Late;5;15;0;3020;0;-100
Late;5;15;51;3019;1;-17.741935483871
Late;5;15;0;3018;0;-100
Late;5;15;65;3016;1;4.83870967741935
Late;5;15;0;3014;0;-100
Late;5;15;0;3013;0;-100
Late;5;15;61;3046;1;-1.61290322580645
Late;5;15;0;3042;0;-100
Late;5;15;64;3039;1;3.2258064516129
Late;5;15;0;3036;0;-100
Late;5;15;66;3035;1;6.45161290322581
