# Supplementary material for: Complex interactions in the life cycle of a simple parasite shape the evolution of virulence
Source: PLoS Pathog. 2025 Jun 30;21(6):e1013294. doi: 10.1371/journal.ppat.1013294 (PMC12225978; doi:10.1371/journal.ppat.1013294)
Supplement: S3 File — (TXT) [file ppat.1013294.s007.txt]

Read me file for the host fecundity data after selection "3_fecundity"
regime		Selection regime/parasite treatment (i.e., Uninfected, Early, Late or Stock)
replicate		Replicate of the selection lines and/or Stock (1 to 5)
dpe		Days post-adult-emergence/day of adulthood
photoid		Photo evidence of the number of eggs (organizational purpose)
eggs		Number of eggs counted
eggs_bin		Mother laid eggs (1), mother did not lay eggs (0)
eggs_adj		Fecundity adjusted to the control
