# Supplementary material for: Complex interactions in the life cycle of a simple parasite shape the evolution of virulence
Source: PLoS Pathog. 2025 Jun 30;21(6):e1013294. doi: 10.1371/journal.ppat.1013294 (PMC12225978; doi:10.1371/journal.ppat.1013294)
Supplement: S4 Data — (XLSX) [file ppat.1013294.s008.xlsx]

## Sheet: S8_data4
no;regime;replicate;plate;dop;dead_larvae;dead_pupae;comments;dop_bin
1;Early;4;5;6;0;0;NA;0
2;Late;1;3;6;0;0;NA;0
3;Early;1;3;7;0;0;NA;0
4;Early;1;3;7;0;0;NA;0
5;Early;1;3;7;0;0;NA;0
6;Early;1;3;7;0;0;NA;0
7;Early;1;3;7;0;0;NA;0
8;Early;1;3;7;0;0;NA;0
9;Early;1;3;7;0;0;NA;0
10;Early;1;3;7;0;0;NA;0
11;Early;1;3;7;0;0;NA;0
12;Early;1;3;7;0;0;NA;0
13;Early;1;3;7;0;0;NA;0
14;Early;1;5;7;0;0;NA;0
15;Early;1;5;7;0;0;NA;0
16;Early;1;6;7;0;0;NA;0
17;Early;1;6;7;0;0;NA;0
18;Early;1;6;7;0;0;NA;0
19;Early;1;6;7;0;0;NA;0
20;Early;1;6;7;0;0;NA;0
21;Early;1;6;7;0;0;NA;0
22;Early;1;6;7;0;0;NA;0
23;Early;1;6;7;0;0;NA;0
24;Early;1;6;7;0;0;NA;0
25;Early;1;6;7;0;0;NA;0
26;Early;1;9;7;0;0;NA;0
27;Early;1;9;7;0;0;NA;0
28;Early;1;9;7;0;0;NA;0
29;Early;1;9;7;0;0;NA;0
30;Early;1;9;7;0;0;NA;0
31;Early;1;9;7;0;0;NA;0
32;Early;1;9;7;0;0;NA;0
33;Early;2;2;7;0;0;NA;0
34;Early;2;2;7;0;0;NA;0
35;Early;2;2;7;0;0;NA;0
36;Early;2;2;7;0;0;NA;0
37;Early;2;2;7;0;0;NA;0
38;Early;2;2;7;0;0;NA;0
39;Early;2;2;7;0;0;NA;0
40;Early;2;2;7;0;0;NA;0
41;Early;2;2;7;0;0;NA;0
42;Early;2;2;7;0;0;NA;0
43;Early;2;2;7;0;0;NA;0
44;Early;2;2;7;0;0;NA;0
45;Early;2;2;7;0;0;NA;0
46;Early;2;2;7;0;0;NA;0
47;Early;2;2;7;0;0;NA;0
48;Early;2;2;7;0;0;NA;0
49;Early;2;2;7;0;0;NA;0
50;Early;2;2;7;0;0;NA;0
51;Early;2;2;7;0;0;NA;0
52;Early;2;3;7;0;0;NA;0
53;Early;2;3;7;0;0;NA;0
54;Early;2;3;7;0;0;NA;0
55;Early;2;3;7;0;0;NA;0
56;Early;2;3;7;0;0;NA;0
57;Early;2;3;7;0;0;NA;0
58;Early;2;3;7;0;0;NA;0
59;Early;2;3;7;0;0;NA;0
60;Early;2;3;7;0;0;NA;0
61;Early;2;3;7;0;0;NA;0
62;Early;2;3;7;0;0;NA;0
63;Early;2;3;7;0;0;NA;0
64;Early;2;3;7;0;0;NA;0
65;Early;2;3;7;0;0;NA;0
66;Early;2;3;7;0;0;NA;0
67;Early;2;3;7;0;0;NA;0
68;Early;2;3;7;0;0;NA;0
69;Early;2;3;7;0;0;NA;0
70;Early;2;5;7;0;0;NA;0
71;Early;2;5;7;0;0;NA;0
72;Early;2;5;7;0;0;NA;0
73;Early;2;5;7;0;0;NA;0
74;Early;2;5;7;0;0;NA;0
75;Early;2;5;7;0;0;NA;0
76;Early;2;5;7;0;0;NA;0
77;Early;2;5;7;0;0;NA;0
78;Early;2;5;7;0;0;NA;0
79;Early;2;5;7;0;0;NA;0
80;Early;3;4;7;0;0;NA;0
81;Early;3;4;7;0;0;NA;0
82;Early;3;5;7;0;0;NA;0
83;Early;3;5;7;0;0;NA;0
84;Early;3;5;7;0;0;NA;0
85;Early;3;5;7;0;0;NA;0
86;Early;3;5;7;0;0;NA;0
87;Early;3;5;7;0;0;NA;0
88;Early;3;5;7;0;0;NA;0
89;Early;3;5;7;0;0;NA;0
90;Early;3;5;7;0;0;NA;0
91;Early;3;5;7;0;0;NA;0
92;Early;3;5;7;0;0;NA;0
93;Early;3;5;7;0;0;NA;0
94;Early;3;5;7;0;0;NA;0
95;Early;3;5;7;0;0;NA;0
96;Early;3;5;7;0;0;NA;0
97;Early;3;6;7;0;0;NA;0
98;Early;3;6;7;0;0;NA;0
99;Early;3;6;7;0;0;NA;0
100;Early;3;6;7;0;0;NA;0
101;Early;4;2;7;0;0;NA;0
102;Early;4;2;7;0;0;NA;0
103;Early;4;2;7;0;0;NA;0
104;Early;4;2;7;0;0;NA;0
105;Early;4;2;7;0;0;NA;0
106;Early;4;2;7;0;0;NA;0
107;Early;4;2;7;0;0;NA;0
108;Early;4;3;7;0;0;NA;0
109;Early;4;3;7;0;0;NA;0
110;Early;4;3;7;0;0;NA;0
111;Early;4;3;7;0;0;NA;0
112;Early;4;3;7;0;0;NA;0
113;Early;4;3;7;0;0;NA;0
114;Early;4;3;7;0;0;NA;0
115;Early;4;3;7;0;0;NA;0
116;Early;4;3;7;0;0;NA;0
117;Early;4;3;7;0;0;NA;0
118;Early;4;3;7;0;0;NA;0
119;Early;4;3;7;0;0;NA;0
120;Early;4;3;7;0;0;NA;0
121;Early;4;3;7;0;0;NA;0
122;Early;4;5;7;0;0;NA;0
123;Early;4;5;7;0;0;NA;0
124;Early;4;5;7;0;0;NA;0
125;Early;4;5;7;0;0;NA;0
126;Early;4;5;7;0;0;NA;0
127;Early;4;5;7;0;0;NA;0
128;Early;4;5;7;0;0;NA;0
129;Early;4;5;7;0;0;NA;0
130;Early;4;5;7;0;0;NA;0
131;Early;4;5;7;0;0;NA;0
132;Early;4;5;7;0;0;NA;0
133;Early;4;5;7;0;0;NA;0
134;Early;4;5;7;0;0;NA;0
135;Early;4;5;7;0;0;NA;0
136;Early;4;5;7;0;0;NA;0
137;Early;4;5;7;0;0;NA;0
138;Early;4;5;7;0;0;NA;0
139;Early;4;5;7;0;0;NA;0
140;Early;4;5;7;0;0;NA;0
141;Early;4;5;7;0;0;NA;0
142;Early;4;8;7;0;0;NA;0
143;Early;4;8;7;0;0;NA;0
144;Early;4;8;7;0;0;NA;0
145;Early;4;8;7;0;0;NA;0
146;Early;4;8;7;0;0;NA;0
147;Early;4;8;7;0;0;NA;0
148;Early;4;8;7;0;0;NA;0
149;Early;4;9;7;0;0;NA;0
150;Early;4;9;7;0;0;NA;0
151;Early;4;9;7;0;0;NA;0
152;Early;4;9;7;0;0;NA;0
153;Early;4;9;7;0;0;NA;0
154;Early;4;9;7;0;0;NA;0
155;Early;4;9;7;0;0;NA;0
156;Early;4;9;7;0;0;NA;0
157;Early;4;9;7;0;0;NA;0
158;Early;5;3;7;0;0;NA;0
159;Early;5;3;7;0;0;NA;0
160;Early;5;3;7;0;0;NA;0
161;Early;5;3;7;0;0;NA;0
162;Early;5;3;7;0;0;NA;0
163;Early;5;3;7;0;0;NA;0
164;Early;5;5;7;0;0;NA;0
165;Early;5;5;7;0;0;NA;0
166;Early;5;5;7;0;0;NA;0
167;Early;5;5;7;0;0;NA;0
168;Early;5;5;7;0;0;NA;0
169;Early;5;6;7;0;0;NA;0
170;Early;5;6;7;0;0;NA;0
171;Early;5;6;7;0;0;NA;0
172;Early;5;6;7;0;0;NA;0
173;Early;5;6;7;0;0;NA;0
174;Early;5;6;7;0;0;NA;0
175;Early;5;6;7;0;0;NA;0
176;Early;5;6;7;0;0;NA;0
177;Early;5;6;7;0;0;NA;0
178;Early;5;6;7;0;0;NA;0
179;Early;5;6;7;0;0;NA;0
180;Early;5;6;7;0;0;NA;0
181;Early;5;6;7;0;0;NA;0
182;Early;5;6;7;0;0;NA;0
183;Early;5;9;7;0;0;NA;0
184;Early;5;9;7;0;0;NA;0
185;Late;1;3;7;0;0;NA;0
186;Late;1;3;7;0;0;NA;0
187;Late;1;3;7;0;0;NA;0
188;Late;1;3;7;0;0;NA;0
189;Late;1;3;7;0;0;NA;0
190;Late;1;3;7;0;0;NA;0
191;Late;1;3;7;0;0;NA;0
192;Late;1;3;7;0;0;NA;0
193;Late;1;3;7;0;0;NA;0
194;Late;1;3;7;0;0;NA;0
195;Late;1;3;7;0;0;NA;0
196;Late;1;3;7;0;0;NA;0
197;Late;1;3;7;0;0;NA;0
198;Late;1;3;7;0;0;NA;0
199;Late;1;3;7;0;0;NA;0
200;Late;1;3;7;0;0;NA;0
201;Late;1;3;7;0;0;NA;0
202;Late;1;3;7;0;0;NA;0
203;Late;1;3;7;0;0;NA;0
204;Late;1;3;7;0;0;NA;0
205;Late;1;3;7;0;0;NA;0
206;Late;1;3;7;0;0;NA;0
207;Late;1;3;7;0;0;NA;0
208;Late;1;3;7;0;0;NA;0
209;Late;1;3;7;0;0;NA;0
210;Late;1;3;7;0;0;NA;0
211;Late;1;3;7;0;0;NA;0
212;Late;1;3;7;0;0;NA;0
213;Late;1;3;7;0;0;NA;0
214;Late;1;3;7;0;0;NA;0
215;Late;1;3;7;0;0;NA;0
216;Late;1;3;7;0;0;NA;0
217;Late;1;4;7;0;0;NA;0
218;Late;1;4;7;0;0;NA;0
219;Late;1;4;7;0;0;NA;0
220;Late;1;4;7;0;0;NA;0
221;Late;1;4;7;0;0;NA;0
222;Late;1;4;7;0;0;NA;0
223;Late;1;4;7;0;0;NA;0
224;Late;1;5;7;0;0;NA;0
225;Late;1;5;7;0;0;NA;0
226;Late;1;5;7;0;0;NA;0
227;Late;1;5;7;0;0;NA;0
228;Late;1;5;7;0;0;NA;0
229;Late;1;5;7;0;0;NA;0
230;Late;1;5;7;0;0;NA;0
231;Late;1;5;7;0;0;NA;0
232;Late;1;5;7;0;0;NA;0
233;Late;1;5;7;0;0;NA;0
234;Late;1;5;7;0;0;NA;0
235;Late;1;5;7;0;0;NA;0
236;Late;1;5;7;0;0;NA;0
237;Late;1;5;7;0;0;NA;0
238;Late;1;5;7;0;0;NA;0
239;Late;1;5;7;0;0;NA;0
240;Late;1;6;7;0;0;NA;0
241;Late;1;6;7;0;0;NA;0
242;Late;1;6;7;0;0;NA;0
243;Late;1;6;7;0;0;NA;0
244;Late;1;6;7;0;0;NA;0
245;Late;1;6;7;0;0;NA;0
246;Late;1;6;7;0;0;NA;0
247;Late;1;6;7;0;0;NA;0
248;Late;1;8;7;0;0;NA;0
249;Late;1;8;7;0;0;NA;0
250;Late;1;8;7;0;0;NA;0
251;Late;1;8;7;0;0;NA;0
252;Late;1;8;7;0;0;NA;0
253;Late;1;8;7;0;0;NA;0
254;Late;1;8;7;0;0;NA;0
255;Late;1;8;7;0;0;NA;0
256;Late;1;8;7;0;0;NA;0
257;Late;1;8;7;0;0;NA;0
258;Late;1;8;7;0;0;NA;0
259;Late;1;8;7;0;0;NA;0
260;Late;1;9;7;0;0;NA;0
261;Late;1;9;7;0;0;NA;0
262;Late;1;9;7;0;0;NA;0
263;Late;1;9;7;0;0;NA;0
264;Late;2;3;7;0;0;NA;0
265;Late;2;3;7;0;0;NA;0
266;Late;2;3;7;0;0;NA;0
267;Late;2;3;7;0;0;NA;0
268;Late;2;3;7;0;0;NA;0
269;Late;2;3;7;0;0;NA;0
270;Late;2;3;7;0;0;NA;0
271;Late;2;3;7;0;0;NA;0
272;Late;2;3;7;0;0;NA;0
273;Late;2;3;7;0;0;NA;0
274;Late;2;3;7;0;0;NA;0
275;Late;2;3;7;0;0;NA;0
276;Late;2;3;7;0;0;NA;0
277;Late;2;3;7;0;0;NA;0
278;Late;2;3;7;0;0;NA;0
279;Late;2;3;7;0;0;NA;0
280;Late;2;3;7;0;0;NA;0
281;Late;2;3;7;0;0;NA;0
282;Late;2;3;7;0;0;NA;0
283;Late;2;5;7;0;0;NA;0
284;Late;2;5;7;0;0;NA;0
285;Late;2;5;7;0;0;NA;0
286;Late;2;5;7;0;0;NA;0
287;Late;2;5;7;0;0;NA;0
288;Late;2;5;7;0;0;NA;0
289;Late;2;5;7;0;0;NA;0
290;Late;2;5;7;0;0;NA;0
291;Late;2;5;7;0;0;NA;0
292;Late;2;5;7;0;0;NA;0
293;Late;2;5;7;0;0;NA;0
294;Late;2;5;7;0;0;NA;0
295;Late;2;5;7;0;0;NA;0
296;Late;2;5;7;0;0;NA;0
297;Late;2;6;7;0;0;NA;0
298;Late;2;6;7;0;0;NA;0
299;Late;2;6;7;0;0;NA;0
300;Late;2;6;7;0;0;NA;0
301;Late;2;6;7;0;0;NA;0
302;Late;2;6;7;0;0;NA;0
303;Late;2;6;7;0;0;NA;0
304;Late;2;6;7;0;0;NA;0
305;Late;2;6;7;0;0;NA;0
306;Late;2;6;7;0;0;NA;0
307;Late;2;6;7;0;0;NA;0
308;Late;2;6;7;0;0;NA;0
309;Late;2;9;7;0;0;NA;0
310;Late;2;9;7;0;0;NA;0
311;Late;2;9;7;0;0;NA;0
312;Late;2;9;7;0;0;NA;0
313;Late;2;9;7;0;0;NA;0
314;Late;3;2;7;0;0;NA;0
315;Late;3;2;7;0;0;NA;0
316;Late;3;2;7;0;0;NA;0
317;Late;3;2;7;0;0;NA;0
318;Late;3;2;7;0;0;NA;0
319;Late;3;2;7;0;0;NA;0
320;Late;3;2;7;0;0;NA;0
321;Late;3;2;7;0;0;NA;0
322;Late;3;2;7;0;0;NA;0
323;Late;3;3;7;0;0;NA;0
324;Late;3;3;7;0;0;NA;0
325;Late;3;3;7;0;0;NA;0
326;Late;3;3;7;0;0;NA;0
327;Late;3;3;7;0;0;NA;0
328;Late;3;5;7;0;0;NA;0
329;Late;3;8;7;0;0;NA;0
330;Late;3;8;7;0;0;NA;0
331;Late;3;8;7;0;0;NA;0
332;Late;3;8;7;0;0;NA;0
333;Late;3;8;7;0;0;NA;0
334;Late;3;8;7;0;0;NA;0
335;Late;3;8;7;0;0;NA;0
336;Late;3;8;7;0;0;NA;0
337;Late;3;8;7;0;0;NA;0
338;Late;3;8;7;0;0;NA;0
339;Late;3;8;7;0;0;NA;0
340;Late;3;8;7;0;0;NA;0
341;Late;3;8;7;0;0;NA;0
342;Late;4;3;7;0;0;NA;0
343;Late;4;3;7;0;0;NA;0
344;Late;4;3;7;0;0;NA;0
345;Late;4;3;7;0;0;NA;0
346;Late;4;3;7;0;0;NA;0
347;Late;4;3;7;0;0;NA;0
348;Late;4;3;7;0;0;NA;0
349;Late;4;3;7;0;0;NA;0
350;Late;4;3;7;0;0;NA;0
351;Late;4;3;7;0;0;NA;0
352;Late;4;4;7;0;0;NA;0
353;Late;4;4;7;0;0;NA;0
354;Late;4;4;7;0;0;NA;0
355;Late;4;4;7;0;0;NA;0
356;Late;4;4;7;0;0;NA;0
357;Late;4;4;7;0;0;NA;0
358;Late;4;4;7;0;0;NA;0
359;Late;4;4;7;0;0;NA;0
360;Late;4;4;7;0;0;NA;0
361;Late;4;4;7;0;0;NA;0
362;Late;4;4;7;0;0;NA;0
363;Late;4;4;7;0;0;NA;0
364;Late;4;4;7;0;0;NA;0
365;Late;4;4;7;0;0;NA;0
366;Late;4;4;7;0;0;NA;0
367;Late;4;4;7;0;0;NA;0
368;Late;4;4;7;0;0;NA;0
369;Late;4;4;7;0;0;NA;0
370;Late;4;4;7;0;0;NA;0
371;Late;4;4;7;0;0;NA;0
372;Late;4;4;7;0;0;NA;0
373;Late;4;4;7;0;0;NA;0
374;Late;4;4;7;0;0;NA;0
375;Late;4;4;7;0;0;NA;0
376;Late;4;4;7;0;0;NA;0
377;Late;4;4;7;0;0;NA;0
378;Late;4;4;7;0;0;NA;0
379;Late;4;4;7;0;0;NA;0
380;Late;4;4;7;0;0;NA;0
381;Late;4;4;7;0;0;NA;0
382;Late;4;4;7;0;0;NA;0
383;Late;4;4;7;0;0;NA;0
384;Late;4;5;7;0;0;NA;0
385;Late;4;5;7;0;0;NA;0
386;Late;4;5;7;0;0;NA;0
387;Late;4;5;7;0;0;NA;0
388;Late;4;5;7;0;0;NA;0
389;Late;4;5;7;0;0;NA;0
390;Late;4;9;7;0;0;NA;0
391;Late;4;9;7;0;0;NA;0
392;Late;4;9;7;0;0;NA;0
393;Late;4;9;7;0;0;NA;0
394;Late;4;9;7;0;0;NA;0
395;Late;4;9;7;0;0;NA;0
396;Late;4;9;7;0;0;NA;0
397;Late;4;9;7;0;0;NA;0
398;Late;4;9;7;0;0;NA;0
399;Late;4;9;7;0;0;NA;0
400;Late;4;9;7;0;0;NA;0
401;Late;4;9;7;0;0;NA;0
402;Late;4;9;7;0;0;NA;0
403;Late;4;9;7;0;0;NA;0
404;Late;4;9;7;0;0;NA;0
405;Late;4;9;7;0;0;NA;0
406;Late;4;9;7;0;0;NA;0
407;Late;5;5;7;0;0;NA;0
408;Late;5;5;7;0;0;NA;0
409;Late;5;5;7;0;0;NA;0
410;Late;5;5;7;0;0;NA;0
411;Late;5;5;7;0;0;NA;0
412;Late;5;5;7;0;0;NA;0
413;Late;5;5;7;0;0;NA;0
414;Late;5;5;7;0;0;NA;0
415;Late;5;5;7;0;0;NA;0
416;Late;5;5;7;0;0;NA;0
417;Late;5;5;7;0;0;NA;0
418;Late;5;5;7;0;0;NA;0
419;Late;5;5;7;0;0;NA;0
420;Late;5;5;7;0;0;NA;0
421;Late;5;6;7;0;0;NA;0
422;Late;5;6;7;0;0;NA;0
423;Late;5;6;7;0;0;NA;0
424;Late;5;8;7;0;0;NA;0
425;Late;5;8;7;0;0;NA;0
426;Late;5;8;7;0;0;NA;0
427;Stock;1;3;7;0;0;NA;0
428;Stock;1;3;7;0;0;NA;0
429;Stock;1;3;7;0;0;NA;0
430;Stock;1;3;7;0;0;NA;0
431;Stock;1;3;7;0;0;NA;0
432;Stock;1;3;7;0;0;NA;0
433;Stock;1;3;7;0;0;NA;0
434;Stock;1;3;7;0;0;NA;0
435;Stock;1;3;7;0;0;NA;0
436;Stock;1;3;7;0;0;NA;0
437;Stock;1;3;7;0;0;NA;0
438;Stock;1;3;7;0;0;NA;0
439;Stock;1;3;7;0;0;NA;0
440;Stock;1;3;7;0;0;NA;0
441;Stock;1;3;7;0;0;NA;0
442;Stock;1;3;7;0;0;NA;0
443;Stock;1;3;7;0;0;NA;0
444;Stock;1;3;7;0;0;NA;0
445;Stock;1;3;7;0;0;NA;0
446;Stock;1;4;7;0;0;NA;0
447;Stock;1;4;7;0;0;NA;0
448;Stock;1;4;7;0;0;NA;0
449;Stock;1;4;7;0;0;NA;0
450;Stock;1;4;7;0;0;NA;0
451;Stock;1;4;7;0;0;NA;0
452;Stock;1;5;7;0;0;NA;0
453;Stock;1;5;7;0;0;NA;0
454;Stock;1;5;7;0;0;NA;0
455;Stock;1;5;7;0;0;NA;0
456;Stock;1;5;7;0;0;NA;0
457;Stock;1;5;7;0;0;NA;0
458;Stock;1;6;7;0;0;NA;0
459;Stock;1;6;7;0;0;NA;0
460;Stock;1;6;7;0;0;NA;0
461;Stock;1;6;7;0;0;NA;0
462;Stock;1;6;7;0;0;NA;0
463;Stock;1;9;7;0;0;NA;0
464;Stock;2;3;7;0;0;NA;0
465;Stock;2;3;7;0;0;NA;0
466;Stock;2;3;7;0;0;NA;0
467;Stock;2;3;7;0;0;NA;0
468;Stock;2;3;7;0;0;NA;0
469;Stock;2;5;7;0;0;NA;0
470;Stock;2;5;7;0;0;NA;0
471;Stock;2;5;7;0;0;NA;0
472;Stock;2;5;7;0;0;NA;0
473;Stock;2;5;7;0;0;NA;0
474;Stock;2;5;7;0;0;NA;0
475;Stock;2;5;7;0;0;NA;0
476;Stock;2;5;7;0;0;NA;0
477;Stock;2;5;7;0;0;NA;0
478;Stock;2;5;7;0;0;NA;0
479;Stock;2;5;7;0;0;NA;0
480;Stock;2;5;7;0;0;NA;0
481;Stock;2;6;7;0;0;NA;0
482;Stock;2;6;7;0;0;NA;0
483;Stock;2;6;7;0;0;NA;0
484;Stock;2;6;7;0;0;NA;0
485;Stock;2;6;7;0;0;NA;0
486;Stock;2;6;7;0;0;NA;0
487;Stock;2;6;7;0;0;NA;0
488;Stock;2;6;7;0;0;NA;0
489;Stock;2;6;7;0;0;NA;0
490;Stock;2;6;7;0;0;NA;0
491;Stock;2;6;7;0;0;NA;0
492;Stock;2;6;7;0;0;NA;0
493;Stock;2;6;7;0;0;NA;0
494;Stock;2;9;7;0;0;NA;0
495;Stock;2;9;7;0;0;NA;0
496;Stock;2;9;7;0;0;NA;0
497;Stock;2;9;7;0;0;NA;0
498;Stock;2;9;7;0;0;NA;0
499;Stock;3;3;7;0;0;NA;0
500;Stock;3;5;7;0;0;NA;0
501;Stock;3;5;7;0;0;NA;0
502;Stock;3;5;7;0;0;NA;0
503;Stock;3;5;7;0;0;NA;0
504;Stock;3;5;7;0;0;NA;0
505;Stock;3;5;7;0;0;NA;0
506;Stock;3;5;7;0;0;NA;0
507;Stock;3;5;7;0;0;NA;0
508;Stock;3;5;7;0;0;NA;0
509;Stock;3;6;7;0;0;NA;0
510;Stock;3;6;7;0;0;NA;0
511;Stock;3;6;7;0;0;NA;0
512;Stock;3;6;7;0;0;NA;0
513;Stock;4;1;7;0;0;NA;0
514;Stock;4;2;7;0;0;NA;0
515;Stock;4;2;7;0;0;NA;0
516;Stock;4;2;7;0;0;NA;0
517;Stock;4;2;7;0;0;NA;0
518;Stock;4;2;7;0;0;NA;0
519;Stock;4;2;7;0;0;NA;0
520;Stock;4;2;7;0;0;NA;0
521;Stock;4;2;7;0;0;NA;0
522;Stock;4;2;7;0;0;NA;0
523;Stock;4;2;7;0;0;NA;0
524;Stock;4;2;7;0;0;NA;0
525;Stock;4;3;7;0;0;NA;0
526;Stock;4;3;7;0;0;NA;0
527;Stock;4;3;7;0;0;NA;0
528;Stock;4;3;7;0;0;NA;0
529;Stock;4;3;7;0;0;NA;0
530;Stock;4;3;7;0;0;NA;0
531;Stock;4;3;7;0;0;NA;0
532;Stock;4;3;7;0;0;NA;0
533;Stock;4;3;7;0;0;NA;0
534;Stock;4;3;7;0;0;NA;0
535;Stock;4;3;7;0;0;NA;0
536;Stock;4;3;7;0;0;NA;0
537;Stock;4;3;7;0;0;NA;0
538;Stock;4;3;7;0;0;NA;0
539;Stock;4;3;7;0;0;NA;0
540;Stock;4;3;7;0;0;NA;0
541;Stock;4;3;7;0;0;NA;0
542;Stock;4;3;7;0;0;NA;0
543;Stock;4;3;7;0;0;NA;0
544;Stock;4;3;7;0;0;NA;0
545;Stock;4;3;7;0;0;NA;0
546;Stock;4;3;7;0;0;NA;0
547;Stock;4;5;7;0;0;NA;0
548;Stock;4;5;7;0;0;NA;0
549;Stock;4;5;7;0;0;NA;0
550;Stock;4;5;7;0;0;NA;0
551;Stock;4;6;7;0;0;NA;0
552;Stock;5;2;7;0;0;NA;0
553;Stock;5;3;7;0;0;NA;0
554;Stock;5;3;7;0;0;NA;0
555;Stock;5;3;7;0;0;NA;0
556;Stock;5;3;7;0;0;NA;0
557;Stock;5;3;7;0;0;NA;0
558;Stock;5;3;7;0;0;NA;0
559;Stock;5;3;7;0;0;NA;0
560;Stock;5;3;7;0;0;NA;0
561;Stock;5;3;7;0;0;NA;0
562;Stock;5;3;7;0;0;NA;0
563;Stock;5;3;7;0;0;NA;0
564;Stock;5;3;7;0;0;NA;0
565;Stock;5;3;7;0;0;NA;0
566;Stock;5;3;7;0;0;NA;0
567;Stock;5;3;7;0;0;NA;0
568;Stock;5;4;7;0;0;NA;0
569;Stock;5;4;7;0;0;NA;0
570;Stock;5;4;7;0;0;NA;0
571;Stock;5;4;7;0;0;NA;0
572;Stock;5;5;7;0;0;NA;0
573;Early;1;2;8;0;0;NA;0
574;Early;1;2;8;0;0;NA;0
575;Early;1;3;8;0;0;NA;0
576;Early;1;3;8;0;0;NA;0
577;Early;1;3;8;0;0;NA;0
578;Early;1;3;8;0;0;NA;0
579;Early;1;3;8;0;0;NA;0
580;Early;1;3;8;0;0;NA;0
581;Early;1;3;8;0;0;NA;0
582;Early;1;3;8;0;0;NA;0
583;Early;1;3;8;0;0;NA;0
584;Early;1;3;8;0;0;NA;0
585;Early;1;3;8;0;0;NA;0
586;Early;1;3;8;0;0;NA;0
587;Early;1;3;8;0;0;NA;0
588;Early;1;3;8;0;0;NA;0
589;Early;1;3;8;0;0;NA;0
590;Early;1;3;8;0;0;NA;0
591;Early;1;3;8;0;0;NA;0
592;Early;1;3;8;0;0;NA;0
593;Early;1;3;8;0;0;NA;0
594;Early;1;3;8;0;0;NA;0
595;Early;1;3;8;0;0;NA;0
596;Early;1;3;8;0;0;NA;0
597;Early;1;3;8;0;0;NA;0
598;Early;1;3;8;0;0;NA;0
599;Early;1;3;8;0;0;NA;0
600;Early;1;3;8;0;0;NA;0
601;Early;1;3;8;0;0;NA;0
602;Early;1;3;8;0;0;NA;0
603;Early;1;4;8;0;0;NA;0
604;Early;1;4;8;0;0;NA;0
605;Early;1;4;8;0;0;NA;0
606;Early;1;4;8;0;0;NA;0
607;Early;1;4;8;0;0;NA;0
608;Early;1;4;8;0;0;NA;0
609;Early;1;4;8;0;0;NA;0
610;Early;1;4;8;0;0;NA;0
611;Early;1;4;8;0;0;NA;0
612;Early;1;4;8;0;0;NA;0
613;Early;1;4;8;0;0;NA;0
614;Early;1;4;8;0;0;NA;0
615;Early;1;4;8;0;0;NA;0
616;Early;1;4;8;0;0;NA;0
617;Early;1;4;8;0;0;NA;0
618;Early;1;4;8;0;0;NA;0
619;Early;1;4;8;0;0;NA;0
620;Early;1;4;8;0;0;NA;0
621;Early;1;4;8;0;0;NA;0
622;Early;1;4;8;0;0;NA;0
623;Early;1;4;8;0;0;NA;0
624;Early;1;4;8;0;0;NA;0
625;Early;1;4;8;0;0;NA;0
626;Early;1;4;8;0;0;NA;0
627;Early;1;4;8;0;0;NA;0
628;Early;1;5;8;0;0;NA;0
629;Early;1;5;8;0;0;NA;0
630;Early;1;5;8;0;0;NA;0
631;Early;1;5;8;0;0;NA;0
632;Early;1;5;8;0;0;NA;0
633;Early;1;5;8;0;0;NA;0
634;Early;1;5;8;0;0;NA;0
635;Early;1;5;8;0;0;NA;0
636;Early;1;5;8;0;0;NA;0
637;Early;1;5;8;0;0;NA;0
638;Early;1;5;8;0;0;NA;0
639;Early;1;5;8;0;0;NA;0
640;Early;1;5;8;0;0;NA;0
641;Early;1;5;8;0;0;NA;0
642;Early;1;5;8;0;0;NA;0
643;Early;1;5;8;0;0;NA;0
644;Early;1;5;8;0;0;NA;0
645;Early;1;5;8;0;0;NA;0
646;Early;1;5;8;0;0;NA;0
647;Early;1;6;8;0;0;NA;0
648;Early;1;6;8;0;0;NA;0
649;Early;1;6;8;0;0;NA;0
650;Early;1;6;8;0;0;NA;0
651;Early;1;6;8;0;0;NA;0
652;Early;1;6;8;0;0;NA;0
653;Early;1;6;8;0;0;NA;0
654;Early;1;6;8;0;0;NA;0
655;Early;1;6;8;0;0;NA;0
656;Early;1;6;8;0;0;NA;0
657;Early;1;6;8;0;0;NA;0
658;Early;1;6;8;0;0;NA;0
659;Early;1;6;8;0;0;NA;0
660;Early;1;6;8;0;0;NA;0
661;Early;1;6;8;0;0;NA;0
662;Early;1;6;8;0;0;NA;0
663;Early;1;6;8;0;0;NA;0
664;Early;1;6;8;0;0;NA;0
665;Early;1;6;8;0;0;NA;0
666;Early;1;6;8;0;0;NA;0
667;Early;1;6;8;0;0;NA;0
668;Early;1;6;8;0;0;NA;0
669;Early;1;6;8;0;0;NA;0
670;Early;1;6;8;0;0;NA;0
671;Early;1;6;8;0;0;NA;0
672;Early;1;8;8;0;0;NA;0
673;Early;1;8;8;0;0;NA;0
674;Early;1;8;8;0;0;NA;0
675;Early;1;8;8;0;0;NA;0
676;Early;1;8;8;0;0;NA;0
677;Early;1;8;8;0;0;NA;0
678;Early;1;8;8;0;0;NA;0
679;Early;1;8;8;0;0;NA;0
680;Early;1;8;8;0;0;NA;0
681;Early;1;8;8;0;0;NA;0
682;Early;1;8;8;0;0;NA;0
683;Early;1;9;8;0;0;NA;0
684;Early;1;9;8;0;0;NA;0
685;Early;1;9;8;0;0;NA;0
686;Early;1;9;8;0;0;NA;0
687;Early;1;9;8;0;0;NA;0
688;Early;1;9;8;0;0;NA;0
689;Early;1;9;8;0;0;NA;0
690;Early;1;9;8;0;0;NA;0
691;Early;1;9;8;0;0;NA;0
692;Early;1;9;8;0;0;NA;0
693;Early;1;9;8;0;0;NA;0
694;Early;1;9;8;0;0;NA;0
695;Early;1;9;8;0;0;NA;0
696;Early;1;9;8;0;0;NA;0
697;Early;1;9;8;0;0;NA;0
698;Early;1;9;8;0;0;NA;0
699;Early;1;9;8;0;0;NA;0
700;Early;1;9;8;0;0;NA;0
701;Early;1;9;8;0;0;NA;0
702;Early;1;9;8;0;0;NA;0
703;Early;1;9;8;0;0;NA;0
704;Early;1;9;8;0;0;NA;0
705;Early;1;9;8;0;0;NA;0
706;Early;1;9;8;0;0;NA;0
707;Early;1;9;8;0;0;NA;0
708;Early;1;9;8;0;0;NA;0
709;Early;1;9;8;0;0;NA;0
710;Early;1;9;8;0;0;NA;0
711;Early;1;9;8;0;0;NA;0
712;Early;2;2;8;0;0;NA;0
713;Early;2;2;8;0;0;NA;0
714;Early;2;2;8;0;0;NA;0
715;Early;2;2;8;0;0;NA;0
716;Early;2;2;8;0;0;NA;0
717;Early;2;2;8;0;0;NA;0
718;Early;2;2;8;0;0;NA;0
719;Early;2;2;8;0;0;NA;0
720;Early;2;2;8;0;0;NA;0
721;Early;2;2;8;0;0;NA;0
722;Early;2;2;8;0;0;NA;0
723;Early;2;2;8;0;0;NA;0
724;Early;2;2;8;0;0;NA;0
725;Early;2;2;8;0;0;NA;0
726;Early;2;2;8;0;0;NA;0
727;Early;2;2;8;0;0;NA;0
728;Early;2;2;8;0;0;NA;0
729;Early;2;2;8;0;0;NA;0
730;Early;2;2;8;0;0;NA;0
731;Early;2;2;8;0;0;NA;0
732;Early;2;2;8;0;0;NA;0
733;Early;2;2;8;0;0;NA;0
734;Early;2;2;8;0;0;NA;0
735;Early;2;2;8;0;0;NA;0
736;Early;2;2;8;0;0;NA;0
737;Early;2;2;8;0;0;NA;0
738;Early;2;2;8;0;0;NA;0
739;Early;2;2;8;0;0;NA;0
740;Early;2;2;8;0;0;NA;0
741;Early;2;2;8;0;0;NA;0
742;Early;2;2;8;0;0;NA;0
743;Early;2;2;8;0;0;NA;0
744;Early;2;2;8;0;0;NA;0
745;Early;2;2;8;0;0;NA;0
746;Early;2;2;8;0;0;NA;0
747;Early;2;2;8;0;0;NA;0
748;Early;2;2;8;0;0;NA;0
749;Early;2;2;8;0;0;NA;0
750;Early;2;2;8;0;0;NA;0
751;Early;2;2;8;0;0;NA;0
752;Early;2;2;8;0;0;NA;0
753;Early;2;3;8;0;0;NA;0
754;Early;2;3;8;0;0;NA;0
755;Early;2;3;8;0;0;NA;0
756;Early;2;3;8;0;0;NA;0
757;Early;2;3;8;0;0;NA;0
758;Early;2;3;8;0;0;NA;0
759;Early;2;3;8;0;0;NA;0
760;Early;2;3;8;0;0;NA;0
761;Early;2;3;8;0;0;NA;0
762;Early;2;3;8;0;0;NA;0
763;Early;2;3;8;0;0;NA;0
764;Early;2;3;8;0;0;NA;0
765;Early;2;3;8;0;0;NA;0
766;Early;2;3;8;0;0;NA;0
767;Early;2;3;8;0;0;NA;0
768;Early;2;3;8;0;0;NA;0
769;Early;2;3;8;0;0;NA;0
770;Early;2;3;8;0;0;NA;0
771;Early;2;3;8;0;0;NA;0
772;Early;2;3;8;0;0;NA;0
773;Early;2;3;8;0;0;NA;0
774;Early;2;3;8;0;0;NA;0
775;Early;2;3;8;0;0;NA;0
776;Early;2;3;8;0;0;NA;0
777;Early;2;4;8;0;0;NA;0
778;Early;2;4;8;0;0;NA;0
779;Early;2;4;8;0;0;NA;0
780;Early;2;4;8;0;0;NA;0
781;Early;2;5;8;0;0;NA;0
782;Early;2;5;8;0;0;NA;0
783;Early;2;5;8;0;0;NA;0
784;Early;2;5;8;0;0;NA;0
785;Early;2;5;8;0;0;NA;0
786;Early;2;5;8;0;0;NA;0
787;Early;2;5;8;0;0;NA;0
788;Early;2;5;8;0;0;NA;0
789;Early;2;5;8;0;0;NA;0
790;Early;2;5;8;0;0;NA;0
791;Early;2;5;8;0;0;NA;0
792;Early;2;5;8;0;0;NA;0
793;Early;2;5;8;0;0;NA;0
794;Early;2;5;8;0;0;NA;0
795;Early;2;5;8;0;0;NA;0
796;Early;2;5;8;0;0;NA;0
797;Early;2;5;8;0;0;NA;0
798;Early;2;5;8;0;0;NA;0
799;Early;2;5;8;0;0;NA;0
800;Early;2;5;8;0;0;NA;0
801;Early;2;5;8;0;0;NA;0
802;Early;2;5;8;0;0;NA;0
803;Early;2;5;8;0;0;NA;0
804;Early;2;5;8;0;0;NA;0
805;Early;2;5;8;0;0;NA;0
806;Early;2;5;8;0;0;NA;0
807;Early;2;5;8;0;0;NA;0
808;Early;2;5;8;0;0;NA;0
809;Early;2;5;8;0;0;NA;0
810;Early;2;5;8;0;0;NA;0
811;Early;2;6;8;0;0;NA;0
812;Early;2;6;8;0;0;NA;0
813;Early;2;6;8;0;0;NA;0
814;Early;2;6;8;0;0;NA;0
815;Early;2;6;8;0;0;NA;0
816;Early;2;6;8;0;0;NA;0
817;Early;2;6;8;0;0;NA;0
818;Early;2;6;8;0;0;NA;0
819;Early;2;6;8;0;0;NA;0
820;Early;2;6;8;0;0;NA;0
821;Early;2;6;8;0;0;NA;0
822;Early;2;6;8;0;0;NA;0
823;Early;2;6;8;0;0;NA;0
824;Early;2;6;8;0;0;NA;0
825;Early;2;6;8;0;0;NA;0
826;Early;2;6;8;0;0;NA;0
827;Early;2;6;8;0;0;NA;0
828;Early;2;6;8;0;0;NA;0
829;Early;2;6;8;0;0;NA;0
830;Early;2;6;8;0;0;NA;0
831;Early;2;6;8;0;0;NA;0
832;Early;2;7;8;0;0;NA;0
833;Early;2;7;8;0;0;NA;0
834;Early;2;7;8;0;0;NA;0
835;Early;2;7;8;0;0;NA;0
836;Early;2;7;8;0;0;NA;0
837;Early;2;7;8;0;0;NA;0
838;Early;2;7;8;0;0;NA;0
839;Early;2;7;8;0;0;NA;0
840;Early;2;7;8;0;0;NA;0
841;Early;2;9;8;0;0;NA;0
842;Early;2;9;8;0;0;NA;0
843;Early;2;9;8;0;0;NA;0
844;Early;2;9;8;0;0;NA;0
845;Early;2;9;8;0;0;NA;0
846;Early;2;9;8;0;0;NA;0
847;Early;2;9;8;0;0;NA;0
848;Early;2;9;8;0;0;NA;0
849;Early;2;9;8;0;0;NA;0
850;Early;2;9;8;0;0;NA;0
851;Early;2;9;8;0;0;NA;0
852;Early;2;9;8;0;0;NA;0
853;Early;2;9;8;0;0;NA;0
854;Early;3;4;8;0;0;NA;0
855;Early;3;4;8;0;0;NA;0
856;Early;3;1;8;0;0;NA;0
857;Early;3;1;8;0;0;NA;0
858;Early;3;1;8;0;0;NA;0
859;Early;3;1;8;0;0;NA;0
860;Early;3;1;8;0;0;NA;0
861;Early;3;1;8;0;0;NA;0
862;Early;3;1;8;0;0;NA;0
863;Early;3;1;8;0;0;NA;0
864;Early;3;1;8;0;0;NA;0
865;Early;3;1;8;0;0;NA;0
866;Early;3;1;8;0;0;NA;0
867;Early;3;1;8;0;0;NA;0
868;Early;3;1;8;0;0;NA;0
869;Early;3;1;8;0;0;NA;0
870;Early;3;1;8;0;0;NA;0
871;Early;3;1;8;0;0;NA;0
872;Early;3;1;8;0;0;NA;0
873;Early;3;1;8;0;0;NA;0
874;Early;3;1;8;0;0;NA;0
875;Early;3;2;8;0;0;NA;0
876;Early;3;2;8;0;0;NA;0
877;Early;3;2;8;0;0;NA;0
878;Early;3;2;8;0;0;NA;0
879;Early;3;2;8;0;0;NA;0
880;Early;3;2;8;0;0;NA;0
881;Early;3;2;8;0;0;NA;0
882;Early;3;2;8;0;0;NA;0
883;Early;3;2;8;0;0;NA;0
884;Early;3;2;8;0;0;NA;0
885;Early;3;2;8;0;0;NA;0
886;Early;3;2;8;0;0;NA;0
887;Early;3;2;8;0;0;NA;0
888;Early;3;2;8;0;0;NA;0
889;Early;3;2;8;0;0;NA;0
890;Early;3;2;8;0;0;NA;0
891;Early;3;2;8;0;0;NA;0
892;Early;3;2;8;0;0;NA;0
893;Early;3;2;8;0;0;NA;0
894;Early;3;2;8;0;0;NA;0
895;Early;3;2;8;0;0;NA;0
896;Early;3;2;8;0;0;NA;0
897;Early;3;2;8;0;0;NA;0
898;Early;3;2;8;0;0;NA;0
899;Early;3;2;8;0;0;NA;0
900;Early;3;2;8;0;0;NA;0
901;Early;3;2;8;0;0;NA;0
902;Early;3;2;8;0;0;NA;0
903;Early;3;3;8;0;0;NA;0
904;Early;3;3;8;0;0;NA;0
905;Early;3;3;8;0;0;NA;0
906;Early;3;3;8;0;0;NA;0
907;Early;3;3;8;0;0;NA;0
908;Early;3;3;8;0;0;NA;0
909;Early;3;3;8;0;0;NA;0
910;Early;3;3;8;0;0;NA;0
911;Early;3;3;8;0;0;NA;0
912;Early;3;3;8;0;0;NA;0
913;Early;3;3;8;0;0;NA;0
914;Early;3;3;8;0;0;NA;0
915;Early;3;3;8;0;0;NA;0
916;Early;3;3;8;0;0;NA;0
917;Early;3;3;8;0;0;NA;0
918;Early;3;3;8;0;0;NA;0
919;Early;3;3;8;0;0;NA;0
920;Early;3;3;8;0;0;NA;0
921;Early;3;3;8;0;0;NA;0
922;Early;3;3;8;0;0;NA;0
923;Early;3;3;8;0;0;NA;0
924;Early;3;3;8;0;0;NA;0
925;Early;3;3;8;0;0;NA;0
926;Early;3;3;8;0;0;NA;0
927;Early;3;3;8;0;0;NA;0
928;Early;3;3;8;0;0;NA;0
929;Early;3;3;8;0;0;NA;0
930;Early;3;3;8;0;0;NA;0
931;Early;3;4;8;0;0;NA;0
932;Early;3;4;8;0;0;NA;0
933;Early;3;4;8;0;0;NA;0
934;Early;3;4;8;0;0;NA;0
935;Early;3;4;8;0;0;NA;0
936;Early;3;4;8;0;0;NA;0
937;Early;3;4;8;0;0;NA;0
938;Early;3;4;8;0;0;NA;0
939;Early;3;4;8;0;0;NA;0
940;Early;3;4;8;0;0;NA;0
941;Early;3;4;8;0;0;NA;0
942;Early;3;4;8;0;0;NA;0
943;Early;3;4;8;0;0;NA;0
944;Early;3;4;8;0;0;NA;0
945;Early;3;4;8;0;0;NA;0
946;Early;3;4;8;0;0;NA;0
947;Early;3;5;8;0;0;NA;0
948;Early;3;5;8;0;0;NA;0
949;Early;3;5;8;0;0;NA;0
950;Early;3;5;8;0;0;NA;0
951;Early;3;5;8;0;0;NA;0
952;Early;3;5;8;0;0;NA;0
953;Early;3;5;8;0;0;NA;0
954;Early;3;5;8;0;0;NA;0
955;Early;3;5;8;0;0;NA;0
956;Early;3;5;8;0;0;NA;0
957;Early;3;5;8;0;0;NA;0
958;Early;3;5;8;0;0;NA;0
959;Early;3;5;8;0;0;NA;0
960;Early;3;5;8;0;0;NA;0
961;Early;3;5;8;0;0;NA;0
962;Early;3;5;8;0;0;NA;0
963;Early;3;5;8;0;0;NA;0
964;Early;3;5;8;0;0;NA;0
965;Early;3;5;8;0;0;NA;0
966;Early;3;5;8;0;0;NA;0
967;Early;3;5;8;0;0;NA;0
968;Early;3;5;8;0;0;NA;0
969;Early;3;5;8;0;0;NA;0
970;Early;3;5;8;0;0;NA;0
971;Early;3;5;8;0;0;NA;0
972;Early;3;5;8;0;0;NA;0
973;Early;3;5;8;0;0;NA;0
974;Early;3;5;8;0;0;NA;0
975;Early;3;5;8;0;0;NA;0
976;Early;3;5;8;0;0;NA;0
977;Early;3;5;8;0;0;NA;0
978;Early;3;5;8;0;0;NA;0
979;Early;3;5;8;0;0;NA;0
980;Early;3;5;8;0;0;NA;0
981;Early;3;5;8;0;0;NA;0
982;Early;3;5;8;0;0;NA;0
983;Early;3;5;8;0;0;NA;0
984;Early;3;5;8;0;0;NA;0
985;Early;3;5;8;0;0;NA;0
986;Early;3;6;8;0;0;NA;0
987;Early;3;6;8;0;0;NA;0
988;Early;3;6;8;0;0;NA;0
989;Early;3;6;8;0;0;NA;0
990;Early;3;6;8;0;0;NA;0
991;Early;3;6;8;0;0;NA;0
992;Early;3;6;8;0;0;NA;0
993;Early;3;6;8;0;0;NA;0
994;Early;3;6;8;0;0;NA;0
995;Early;3;6;8;0;0;NA;0
996;Early;3;6;8;0;0;NA;0
997;Early;3;6;8;0;0;NA;0
998;Early;3;6;8;0;0;NA;0
999;Early;3;6;8;0;0;NA;0
1000;Early;3;6;8;0;0;NA;0
1001;Early;3;6;8;0;0;NA;0
1002;Early;3;6;8;0;0;NA;0
1003;Early;3;6;8;0;0;NA;0
1004;Early;3;6;8;0;0;NA;0
1005;Early;3;6;8;0;0;NA;0
1006;Early;3;6;8;0;0;NA;0
1007;Early;3;6;8;0;0;NA;0
1008;Early;3;6;8;0;0;NA;0
1009;Early;3;6;8;0;0;NA;0
1010;Early;3;6;8;0;0;NA;0
1011;Early;3;7;8;0;0;NA;0
1012;Early;3;7;8;0;0;NA;0
1013;Early;3;7;8;0;0;NA;0
1014;Early;3;7;8;0;0;NA;0
1015;Early;3;7;8;0;0;NA;0
1016;Early;3;7;8;0;0;NA;0
1017;Early;3;7;8;0;0;NA;0
1018;Early;3;8;8;0;0;NA;0
1019;Early;3;8;8;0;0;NA;0
1020;Early;3;8;8;0;0;NA;0
1021;Early;3;8;8;0;0;NA;0
1022;Early;3;8;8;0;0;NA;0
1023;Early;3;8;8;0;0;NA;0
1024;Early;3;9;8;0;0;NA;0
1025;Early;3;9;8;0;0;NA;0
1026;Early;3;9;8;0;0;NA;0
1027;Early;3;9;8;0;0;NA;0
1028;Early;3;9;8;0;0;NA;0
1029;Early;3;9;8;0;0;NA;0
1030;Early;3;9;8;0;0;NA;0
1031;Early;4;1;8;0;0;NA;0
1032;Early;4;1;8;0;0;NA;0
1033;Early;4;1;8;0;0;NA;0
1034;Early;4;1;8;0;0;NA;0
1035;Early;4;1;8;0;0;NA;0
1036;Early;4;1;8;0;0;NA;0
1037;Early;4;1;8;0;0;NA;0
1038;Early;4;1;8;0;0;NA;0
1039;Early;4;1;8;0;0;NA;0
1040;Early;4;1;8;0;0;NA;0
1041;Early;4;1;8;0;0;NA;0
1042;Early;4;1;8;0;0;NA;0
1043;Early;4;1;8;0;0;NA;0
1044;Early;4;1;8;0;0;NA;0
1045;Early;4;2;8;0;0;NA;0
1046;Early;4;2;8;0;0;NA;0
1047;Early;4;2;8;0;0;NA;0
1048;Early;4;2;8;0;0;NA;0
1049;Early;4;2;8;0;0;NA;0
1050;Early;4;2;8;0;0;NA;0
1051;Early;4;2;8;0;0;NA;0
1052;Early;4;2;8;0;0;NA;0
1053;Early;4;2;8;0;0;NA;0
1054;Early;4;2;8;0;0;NA;0
1055;Early;4;2;8;0;0;NA;0
1056;Early;4;2;8;0;0;NA;0
1057;Early;4;2;8;0;0;NA;0
1058;Early;4;2;8;0;0;NA;0
1059;Early;4;2;8;0;0;NA;0
1060;Early;4;2;8;0;0;NA;0
1061;Early;4;2;8;0;0;NA;0
1062;Early;4;2;8;0;0;NA;0
1063;Early;4;2;8;0;0;NA;0
1064;Early;4;2;8;0;0;NA;0
1065;Early;4;2;8;0;0;NA;0
1066;Early;4;2;8;0;0;NA;0
1067;Early;4;2;8;0;0;NA;0
1068;Early;4;2;8;0;0;NA;0
1069;Early;4;2;8;0;0;NA;0
1070;Early;4;2;8;0;0;NA;0
1071;Early;4;2;8;0;0;NA;0
1072;Early;4;2;8;0;0;NA;0
1073;Early;4;2;8;0;0;NA;0
1074;Early;4;2;8;0;0;NA;0
1075;Early;4;2;8;0;0;NA;0
1076;Early;4;4;8;0;0;NA;0
1077;Early;4;4;8;0;0;NA;0
1078;Early;4;4;8;0;0;NA;0
1079;Early;4;4;8;0;0;NA;0
1080;Early;4;4;8;0;0;NA;0
1081;Early;4;4;8;0;0;NA;0
1082;Early;4;4;8;0;0;NA;0
1083;Early;4;4;8;0;0;NA;0
1084;Early;4;4;8;0;0;NA;0
1085;Early;4;4;8;0;0;NA;0
1086;Early;4;4;8;0;0;NA;0
1087;Early;4;4;8;0;0;NA;0
1088;Early;4;4;8;0;0;NA;0
1089;Early;4;4;8;0;0;NA;0
1090;Early;4;4;8;0;0;NA;0
1091;Early;4;4;8;0;0;NA;0
1092;Early;4;4;8;0;0;NA;0
1093;Early;4;4;8;0;0;NA;0
1094;Early;4;4;8;0;0;NA;0
1095;Early;4;4;8;0;0;NA;0
1096;Early;4;4;8;0;0;NA;0
1097;Early;4;4;8;0;0;NA;0
1098;Early;4;4;8;0;0;NA;0
1099;Early;4;4;8;0;0;NA;0
1100;Early;4;4;8;0;0;NA;0
1101;Early;4;4;8;0;0;NA;0
1102;Early;4;4;8;0;0;NA;0
1103;Early;4;4;8;0;0;NA;0
1104;Early;4;4;8;0;0;NA;0
1105;Early;4;4;8;0;0;NA;0
1106;Early;4;4;8;0;0;NA;0
1107;Early;4;4;8;0;0;NA;0
1108;Early;4;4;8;0;0;NA;0
1109;Early;4;4;8;0;0;NA;0
1110;Early;4;4;8;0;0;NA;0
1111;Early;4;4;8;0;0;NA;0
1112;Early;4;4;8;0;0;NA;0
1113;Early;4;4;8;0;0;NA;0
1114;Early;4;5;8;0;0;NA;0
1115;Early;4;5;8;0;0;NA;0
1116;Early;4;5;8;0;0;NA;0
1117;Early;4;5;8;0;0;NA;0
1118;Early;4;5;8;0;0;NA;0
1119;Early;4;5;8;0;0;NA;0
1120;Early;4;5;8;0;0;NA;0
1121;Early;4;5;8;0;0;NA;0
1122;Early;4;5;8;0;0;NA;0
1123;Early;4;5;8;0;0;NA;0
1124;Early;4;5;8;0;0;NA;0
1125;Early;4;5;8;0;0;NA;0
1126;Early;4;5;8;0;0;NA;0
1127;Early;4;5;8;0;0;NA;0
1128;Early;4;5;8;0;0;NA;0
1129;Early;4;5;8;0;0;NA;0
1130;Early;4;5;8;0;0;NA;0
1131;Early;4;5;8;0;0;NA;0
1132;Early;4;5;8;0;0;NA;0
1133;Early;4;5;8;0;0;NA;0
1134;Early;4;5;8;0;0;NA;0
1135;Early;4;5;8;0;0;NA;0
1136;Early;4;5;8;0;0;NA;0
1137;Early;4;5;8;0;0;NA;0
1138;Early;4;5;8;0;0;NA;0
1139;Early;4;5;8;0;0;NA;0
1140;Early;4;5;8;0;0;NA;0
1141;Early;4;5;8;0;0;NA;0
1142;Early;4;5;8;0;0;NA;0
1143;Early;4;5;8;0;0;NA;0
1144;Early;4;5;8;0;0;NA;0
1145;Early;4;5;8;0;0;NA;0
1146;Early;4;5;8;0;0;NA;0
1147;Early;4;5;8;0;0;NA;0
1148;Early;4;5;8;0;0;NA;0
1149;Early;4;5;8;0;0;NA;0
1150;Early;4;6;8;0;0;NA;0
1151;Early;4;6;8;0;0;NA;0
1152;Early;4;6;8;0;0;NA;0
1153;Early;4;6;8;0;0;NA;0
1154;Early;4;6;8;0;0;NA;0
1155;Early;4;6;8;0;0;NA;0
1156;Early;4;6;8;0;0;NA;0
1157;Early;4;6;8;0;0;NA;0
1158;Early;4;6;8;0;0;NA;0
1159;Early;4;6;8;0;0;NA;0
1160;Early;4;6;8;0;0;NA;0
1161;Early;4;6;8;0;0;NA;0
1162;Early;4;6;8;0;0;NA;0
1163;Early;4;6;8;0;0;NA;0
1164;Early;4;6;8;0;0;NA;0
1165;Early;4;6;8;0;0;NA;0
1166;Early;4;6;8;0;0;NA;0
1167;Early;4;6;8;0;0;NA;0
1168;Early;4;6;8;0;0;NA;0
1169;Early;4;6;8;0;0;NA;0
1170;Early;4;6;8;0;0;NA;0
1171;Early;4;6;8;0;0;NA;0
1172;Early;4;8;8;0;0;NA;0
1173;Early;4;8;8;0;0;NA;0
1174;Early;4;8;8;0;0;NA;0
1175;Early;4;8;8;0;0;NA;0
1176;Early;4;8;8;0;0;NA;0
1177;Early;4;8;8;0;0;NA;0
1178;Early;4;8;8;0;0;NA;0
1179;Early;4;8;8;0;0;NA;0
1180;Early;4;8;8;0;0;NA;0
1181;Early;4;8;8;0;0;NA;0
1182;Early;4;8;8;0;0;NA;0
1183;Early;4;8;8;0;0;NA;0
1184;Early;4;8;8;0;0;NA;0
1185;Early;4;8;8;0;0;NA;0
1186;Early;4;8;8;0;0;NA;0
1187;Early;4;8;8;0;0;NA;0
1188;Early;4;8;8;0;0;NA;0
1189;Early;4;8;8;0;0;NA;0
1190;Early;4;8;8;0;0;NA;0
1191;Early;4;8;8;0;0;NA;0
1192;Early;4;8;8;0;0;NA;0
1193;Early;4;8;8;0;0;NA;0
1194;Early;4;8;8;0;0;NA;0
1195;Early;4;8;8;0;0;NA;0
1196;Early;4;8;8;0;0;NA;0
1197;Early;4;8;8;0;0;NA;0
1198;Early;4;8;8;0;0;NA;0
1199;Early;4;8;8;0;0;NA;0
1200;Early;4;8;8;0;0;NA;0
1201;Early;4;8;8;0;0;NA;0
1202;Early;4;9;8;0;0;NA;0
1203;Early;4;9;8;0;0;NA;0
1204;Early;4;9;8;0;0;NA;0
1205;Early;4;9;8;0;0;NA;0
1206;Early;4;9;8;0;0;NA;0
1207;Early;4;9;8;0;0;NA;0
1208;Early;4;9;8;0;0;NA;0
1209;Early;4;9;8;0;0;NA;0
1210;Early;4;9;8;0;0;NA;0
1211;Early;4;9;8;0;0;NA;0
1212;Early;4;9;8;0;0;NA;0
1213;Early;4;9;8;0;0;NA;0
1214;Early;4;9;8;0;0;NA;0
1215;Early;4;9;8;0;0;NA;0
1216;Early;4;9;8;0;0;NA;0
1217;Early;4;9;8;0;0;NA;0
1218;Early;4;9;8;0;0;NA;0
1219;Early;4;9;8;0;0;NA;0
1220;Early;4;9;8;0;0;NA;0
1221;Early;4;9;8;0;0;NA;0
1222;Early;4;9;8;0;0;NA;0
1223;Early;4;9;8;0;0;NA;0
1224;Early;4;9;8;0;0;NA;0
1225;Early;4;9;8;0;0;NA;0
1226;Early;4;9;8;0;0;NA;0
1227;Early;4;9;8;0;0;NA;0
1228;Early;4;9;8;0;0;NA;0
1229;Early;4;9;8;0;0;NA;0
1230;Early;4;9;8;0;0;NA;0
1231;Early;4;9;8;0;0;NA;0
1232;Early;4;9;8;0;0;NA;0
1233;Early;5;1;8;0;0;NA;0
1234;Early;5;1;8;0;0;NA;0
1235;Early;5;1;8;0;0;NA;0
1236;Early;5;1;8;0;0;NA;0
1237;Early;5;1;8;0;0;NA;0
1238;Early;5;1;8;0;0;NA;0
1239;Early;5;1;8;0;0;NA;0
1240;Early;5;2;8;0;0;NA;0
1241;Early;5;2;8;0;0;NA;0
1242;Early;5;2;8;0;0;NA;0
1243;Early;5;2;8;0;0;NA;0
1244;Early;5;2;8;0;0;NA;0
1245;Early;5;2;8;0;0;NA;0
1246;Early;5;2;8;0;0;NA;0
1247;Early;5;2;8;0;0;NA;0
1248;Early;5;2;8;0;0;NA;0
1249;Early;5;2;8;0;0;NA;0
1250;Early;5;2;8;0;0;NA;0
1251;Early;5;2;8;0;0;NA;0
1252;Early;5;2;8;0;0;NA;0
1253;Early;5;2;8;0;0;NA;0
1254;Early;5;2;8;0;0;NA;0
1255;Early;5;2;8;0;0;NA;0
1256;Early;5;2;8;0;0;NA;0
1257;Early;5;2;8;0;0;NA;0
1258;Early;5;2;8;0;0;NA;0
1259;Early;5;2;8;0;0;NA;0
1260;Early;5;2;8;0;0;NA;0
1261;Early;5;2;8;0;0;NA;0
1262;Early;5;3;8;0;0;NA;0
1263;Early;5;3;8;0;0;NA;0
1264;Early;5;3;8;0;0;NA;0
1265;Early;5;3;8;0;0;NA;0
1266;Early;5;3;8;0;0;NA;0
1267;Early;5;3;8;0;0;NA;0
1268;Early;5;3;8;0;0;NA;0
1269;Early;5;3;8;0;0;NA;0
1270;Early;5;3;8;0;0;NA;0
1271;Early;5;3;8;0;0;NA;0
1272;Early;5;3;8;0;0;NA;0
1273;Early;5;3;8;0;0;NA;0
1274;Early;5;3;8;0;0;NA;0
1275;Early;5;3;8;0;0;NA;0
1276;Early;5;3;8;0;0;NA;0
1277;Early;5;3;8;0;0;NA;0
1278;Early;5;3;8;0;0;NA;0
1279;Early;5;3;8;0;0;NA;0
1280;Early;5;3;8;0;0;NA;0
1281;Early;5;3;8;0;0;NA;0
1282;Early;5;3;8;0;0;NA;0
1283;Early;5;3;8;0;0;NA;0
1284;Early;5;3;8;0;0;NA;0
1285;Early;5;3;8;0;0;NA;0
1286;Early;5;3;8;0;0;NA;0
1287;Early;5;3;8;0;0;NA;0
1288;Early;5;3;8;0;0;NA;0
1289;Early;5;3;8;0;0;NA;0
1290;Early;5;3;8;0;0;NA;0
1291;Early;5;3;8;0;0;NA;0
1292;Early;5;4;8;0;0;NA;0
1293;Early;5;4;8;0;0;NA;0
1294;Early;5;4;8;0;0;NA;0
1295;Early;5;4;8;0;0;NA;0
1296;Early;5;5;8;0;0;NA;0
1297;Early;5;5;8;0;0;NA;0
1298;Early;5;5;8;0;0;NA;0
1299;Early;5;5;8;0;0;NA;0
1300;Early;5;5;8;0;0;NA;0
1301;Early;5;5;8;0;0;NA;0
1302;Early;5;5;8;0;0;NA;0
1303;Early;5;5;8;0;0;NA;0
1304;Early;5;5;8;0;0;NA;0
1305;Early;5;5;8;0;0;NA;0
1306;Early;5;5;8;0;0;NA;0
1307;Early;5;5;8;0;0;NA;0
1308;Early;5;5;8;0;0;NA;0
1309;Early;5;5;8;0;0;NA;0
1310;Early;5;5;8;0;0;NA;0
1311;Early;5;5;8;0;0;NA;0
1312;Early;5;5;8;0;0;NA;0
1313;Early;5;5;8;0;0;NA;0
1314;Early;5;5;8;0;0;NA;0
1315;Early;5;5;8;0;0;NA;0
1316;Early;5;5;8;0;0;NA;0
1317;Early;5;5;8;0;0;NA;0
1318;Early;5;5;8;0;0;NA;0
1319;Early;5;5;8;0;0;NA;0
1320;Early;5;5;8;0;0;NA;0
1321;Early;5;5;8;0;0;NA;0
1322;Early;5;5;8;0;0;NA;0
1323;Early;5;5;8;0;0;NA;0
1324;Early;5;5;8;0;0;NA;0
1325;Early;5;5;8;0;0;NA;0
1326;Early;5;5;8;0;0;NA;0
1327;Early;5;5;8;0;0;NA;0
1328;Early;5;5;8;0;0;NA;0
1329;Early;5;5;8;0;0;NA;0
1330;Early;5;5;8;0;0;NA;0
1331;Early;5;5;8;0;0;NA;0
1332;Early;5;5;8;0;0;NA;0
1333;Early;5;6;8;0;0;NA;0
1334;Early;5;6;8;0;0;NA;0
1335;Early;5;6;8;0;0;NA;0
1336;Early;5;6;8;0;0;NA;0
1337;Early;5;6;8;0;0;NA;0
1338;Early;5;6;8;0;0;NA;0
1339;Early;5;6;8;0;0;NA;0
1340;Early;5;6;8;0;0;NA;0
1341;Early;5;6;8;0;0;NA;0
1342;Early;5;6;8;0;0;NA;0
1343;Early;5;6;8;0;0;NA;0
1344;Early;5;6;8;0;0;NA;0
1345;Early;5;6;8;0;0;NA;0
1346;Early;5;6;8;0;0;NA;0
1347;Early;5;6;8;0;0;NA;0
1348;Early;5;6;8;0;0;NA;0
1349;Early;5;6;8;0;0;NA;0
1350;Early;5;6;8;0;0;NA;0
1351;Early;5;6;8;0;0;NA;0
1352;Early;5;6;8;0;0;NA;0
1353;Early;5;6;8;0;0;NA;0
1354;Early;5;6;8;0;0;NA;0
1355;Early;5;6;8;0;0;NA;0
1356;Early;5;6;8;0;0;NA;0
1357;Early;5;7;8;0;0;NA;0
1358;Early;5;7;8;0;0;NA;0
1359;Early;5;7;8;0;0;NA;0
1360;Early;5;9;8;0;0;NA;0
1361;Early;5;9;8;0;0;NA;0
1362;Early;5;9;8;0;0;NA;0
1363;Early;5;9;8;0;0;NA;0
1364;Early;5;9;8;0;0;NA;0
1365;Early;5;9;8;0;0;NA;0
1366;Early;5;9;8;0;0;NA;0
1367;Early;5;9;8;0;0;NA;0
1368;Early;5;9;8;0;0;NA;0
1369;Early;5;9;8;0;0;NA;0
1370;Early;5;9;8;0;0;NA;0
1371;Late;1;1;8;0;0;NA;0
1372;Late;1;2;8;0;0;NA;0
1373;Late;1;2;8;0;0;NA;0
1374;Late;1;2;8;0;0;NA;0
1375;Late;1;2;8;0;0;NA;0
1376;Late;1;2;8;0;0;NA;0
1377;Late;1;2;8;0;0;NA;0
1378;Late;1;2;8;0;0;NA;0
1379;Late;1;2;8;0;0;NA;0
1380;Late;1;2;8;0;0;NA;0
1381;Late;1;2;8;0;0;NA;0
1382;Late;1;2;8;0;0;NA;0
1383;Late;1;3;8;0;0;NA;0
1384;Late;1;3;8;0;0;NA;0
1385;Late;1;3;8;0;0;NA;0
1386;Late;1;3;8;0;0;NA;0
1387;Late;1;3;8;0;0;NA;0
1388;Late;1;3;8;0;0;NA;0
1389;Late;1;3;8;0;0;NA;0
1390;Late;1;3;8;0;0;NA;0
1391;Late;1;3;8;0;0;NA;0
1392;Late;1;3;8;0;0;NA;0
1393;Late;1;3;8;0;0;NA;0
1394;Late;1;3;8;0;0;NA;0
1395;Late;1;3;8;0;0;NA;0
1396;Late;1;3;8;0;0;NA;0
1397;Late;1;3;8;0;0;NA;0
1398;Late;1;3;8;0;0;NA;0
1399;Late;1;3;8;0;0;NA;0
1400;Late;1;4;8;0;0;NA;0
1401;Late;1;4;8;0;0;NA;0
1402;Late;1;4;8;0;0;NA;0
1403;Late;1;4;8;0;0;NA;0
1404;Late;1;4;8;0;0;NA;0
1405;Late;1;4;8;0;0;NA;0
1406;Late;1;4;8;0;0;NA;0
1407;Late;1;4;8;0;0;NA;0
1408;Late;1;4;8;0;0;NA;0
1409;Late;1;4;8;0;0;NA;0
1410;Late;1;4;8;0;0;NA;0
1411;Late;1;4;8;0;0;NA;0
1412;Late;1;4;8;0;0;NA;0
1413;Late;1;4;8;0;0;NA;0
1414;Late;1;4;8;0;0;NA;0
1415;Late;1;4;8;0;0;NA;0
1416;Late;1;4;8;0;0;NA;0
1417;Late;1;4;8;0;0;NA;0
1418;Late;1;4;8;0;0;NA;0
1419;Late;1;4;8;0;0;NA;0
1420;Late;1;4;8;0;0;NA;0
1421;Late;1;4;8;0;0;NA;0
1422;Late;1;4;8;0;0;NA;0
1423;Late;1;5;8;0;0;NA;0
1424;Late;1;5;8;0;0;NA;0
1425;Late;1;5;8;0;0;NA;0
1426;Late;1;5;8;0;0;NA;0
1427;Late;1;5;8;0;0;NA;0
1428;Late;1;5;8;0;0;NA;0
1429;Late;1;5;8;0;0;NA;0
1430;Late;1;5;8;0;0;NA;0
1431;Late;1;5;8;0;0;NA;0
1432;Late;1;5;8;0;0;NA;0
1433;Late;1;5;8;0;0;NA;0
1434;Late;1;5;8;0;0;NA;0
1435;Late;1;5;8;0;0;NA;0
1436;Late;1;5;8;0;0;NA;0
1437;Late;1;5;8;0;0;NA;0
1438;Late;1;5;8;0;0;NA;0
1439;Late;1;5;8;0;0;NA;0
1440;Late;1;5;8;0;0;NA;0
1441;Late;1;6;8;0;0;NA;0
1442;Late;1;6;8;0;0;NA;0
1443;Late;1;6;8;0;0;NA;0
1444;Late;1;6;8;0;0;NA;0
1445;Late;1;6;8;0;0;NA;0
1446;Late;1;6;8;0;0;NA;0
1447;Late;1;6;8;0;0;NA;0
1448;Late;1;6;8;0;0;NA;0
1449;Late;1;6;8;0;0;NA;0
1450;Late;1;6;8;0;0;NA;0
1451;Late;1;6;8;0;0;NA;0
1452;Late;1;6;8;0;0;NA;0
1453;Late;1;6;8;0;0;NA;0
1454;Late;1;6;8;0;0;NA;0
1455;Late;1;6;8;0;0;NA;0
1456;Late;1;6;8;0;0;NA;0
1457;Late;1;6;8;0;0;NA;0
1458;Late;1;6;8;0;0;NA;0
1459;Late;1;6;8;0;0;NA;0
1460;Late;1;6;8;0;0;NA;0
1461;Late;1;6;8;0;0;NA;0
1462;Late;1;6;8;0;0;NA;0
1463;Late;1;6;8;0;0;NA;0
1464;Late;1;6;8;0;0;NA;0
1465;Late;1;6;8;0;0;NA;0
1466;Late;1;6;8;0;0;NA;0
1467;Late;1;6;8;0;0;NA;0
1468;Late;1;6;8;0;0;NA;0
1469;Late;1;6;8;0;0;NA;0
1470;Late;1;6;8;0;0;NA;0
1471;Late;1;6;8;0;0;NA;0
1472;Late;1;6;8;0;0;NA;0
1473;Late;1;6;8;0;0;NA;0
1474;Late;1;6;8;0;0;NA;0
1475;Late;1;6;8;0;0;NA;0
1476;Late;1;6;8;0;0;NA;0
1477;Late;1;6;8;0;0;NA;0
1478;Late;1;6;8;0;0;NA;0
1479;Late;1;6;8;0;0;NA;0
1480;Late;1;6;8;0;0;NA;0
1481;Late;1;6;8;0;0;NA;0
1482;Late;1;6;8;0;0;NA;0
1483;Late;1;6;8;0;0;NA;0
1484;Late;1;6;8;0;0;NA;0
1485;Late;1;7;8;0;0;NA;0
1486;Late;1;7;8;0;0;NA;0
1487;Late;1;7;8;0;0;NA;0
1488;Late;1;7;8;0;0;NA;0
1489;Late;1;7;8;0;0;NA;0
1490;Late;1;7;8;0;0;NA;0
1491;Late;1;7;8;0;0;NA;0
1492;Late;1;7;8;0;0;NA;0
1493;Late;1;7;8;0;0;NA;0
1494;Late;1;7;8;0;0;NA;0
1495;Late;1;7;8;0;0;NA;0
1496;Late;1;7;8;0;0;NA;0
1497;Late;1;7;8;0;0;NA;0
1498;Late;1;7;8;0;0;NA;0
1499;Late;1;7;8;0;0;NA;0
1500;Late;1;7;8;0;0;NA;0
1501;Late;1;7;8;0;0;NA;0
1502;Late;1;7;8;0;0;NA;0
1503;Late;1;7;8;0;0;NA;0
1504;Late;1;7;8;0;0;NA;0
1505;Late;1;7;8;0;0;NA;0
1506;Late;1;7;8;0;0;NA;0
1507;Late;1;7;8;0;0;NA;0
1508;Late;1;7;8;0;0;NA;0
1509;Late;1;7;8;0;0;NA;0
1510;Late;1;7;8;0;0;NA;0
1511;Late;1;7;8;0;0;NA;0
1512;Late;1;7;8;0;0;NA;0
1513;Late;1;7;8;0;0;NA;0
1514;Late;1;7;8;0;0;NA;0
1515;Late;1;7;8;0;0;NA;0
1516;Late;1;7;8;0;0;NA;0
1517;Late;1;8;8;0;0;NA;0
1518;Late;1;8;8;0;0;NA;0
1519;Late;1;8;8;0;0;NA;0
1520;Late;1;8;8;0;0;NA;0
1521;Late;1;8;8;0;0;NA;0
1522;Late;1;8;8;0;0;NA;0
1523;Late;1;8;8;0;0;NA;0
1524;Late;1;8;8;0;0;NA;0
1525;Late;1;8;8;0;0;NA;0
1526;Late;1;8;8;0;0;NA;0
1527;Late;1;8;8;0;0;NA;0
1528;Late;1;8;8;0;0;NA;0
1529;Late;1;8;8;0;0;NA;0
1530;Late;1;8;8;0;0;NA;0
1531;Late;1;8;8;0;0;NA;0
1532;Late;1;8;8;0;0;NA;0
1533;Late;1;8;8;0;0;NA;0
1534;Late;1;8;8;0;0;NA;0
1535;Late;1;8;8;0;0;NA;0
1536;Late;1;8;8;0;0;NA;0
1537;Late;1;8;8;0;0;NA;0
1538;Late;1;8;8;0;0;NA;0
1539;Late;1;8;8;0;0;NA;0
1540;Late;1;8;8;0;0;NA;0
1541;Late;1;8;8;0;0;NA;0
1542;Late;1;8;8;0;0;NA;0
1543;Late;1;8;8;0;0;NA;0
1544;Late;1;8;8;0;0;NA;0
1545;Late;1;8;8;0;0;NA;0
1546;Late;1;8;8;0;0;NA;0
1547;Late;1;8;8;0;0;NA;0
1548;Late;1;8;8;0;0;NA;0
1549;Late;1;8;8;0;0;NA;0
1550;Late;1;9;8;0;0;NA;0
1551;Late;1;9;8;0;0;NA;0
1552;Late;1;9;8;0;0;NA;0
1553;Late;1;9;8;0;0;NA;0
1554;Late;1;9;8;0;0;NA;0
1555;Late;1;9;8;0;0;NA;0
1556;Late;1;9;8;0;0;NA;0
1557;Late;1;9;8;0;0;NA;0
1558;Late;1;9;8;0;0;NA;0
1559;Late;1;9;8;0;0;NA;0
1560;Late;1;9;8;0;0;NA;0
1561;Late;1;9;8;0;0;NA;0
1562;Late;1;9;8;0;0;NA;0
1563;Late;1;9;8;0;0;NA;0
1564;Late;1;9;8;0;0;NA;0
1565;Late;1;9;8;0;0;NA;0
1566;Late;1;9;8;0;0;NA;0
1567;Late;1;9;8;0;0;NA;0
1568;Late;1;9;8;0;0;NA;0
1569;Late;2;2;8;0;0;NA;0
1570;Late;2;2;8;0;0;NA;0
1571;Late;2;2;8;0;0;NA;0
1572;Late;2;2;8;0;0;NA;0
1573;Late;2;2;8;0;0;NA;0
1574;Late;2;2;8;0;0;NA;0
1575;Late;2;2;8;0;0;NA;0
1576;Late;2;2;8;0;0;NA;0
1577;Late;2;2;8;0;0;NA;0
1578;Late;2;2;8;0;0;NA;0
1579;Late;2;2;8;0;0;NA;0
1580;Late;2;2;8;0;0;NA;0
1581;Late;2;2;8;0;0;NA;0
1582;Late;2;2;8;0;0;NA;0
1583;Late;2;2;8;0;0;NA;0
1584;Late;2;2;8;0;0;NA;0
1585;Late;2;2;8;0;0;NA;0
1586;Late;2;2;8;0;0;NA;0
1587;Late;2;2;8;0;0;NA;0
1588;Late;2;2;8;0;0;NA;0
1589;Late;2;2;8;0;0;NA;0
1590;Late;2;2;8;0;0;NA;0
1591;Late;2;2;8;0;0;NA;0
1592;Late;2;2;8;0;0;NA;0
1593;Late;2;2;8;0;0;NA;0
1594;Late;2;2;8;0;0;NA;0
1595;Late;2;2;8;0;0;NA;0
1596;Late;2;2;8;0;0;NA;0
1597;Late;2;2;8;0;0;NA;0
1598;Late;2;2;8;0;0;NA;0
1599;Late;2;2;8;0;0;NA;0
1600;Late;2;2;8;0;0;NA;0
1601;Late;2;2;8;0;0;NA;0
1602;Late;2;2;8;0;0;NA;0
1603;Late;2;2;8;0;0;NA;0
1604;Late;2;2;8;0;0;NA;0
1605;Late;2;2;8;0;0;NA;0
1606;Late;2;2;8;0;0;NA;0
1607;Late;2;3;8;0;0;NA;0
1608;Late;2;3;8;0;0;NA;0
1609;Late;2;3;8;0;0;NA;0
1610;Late;2;3;8;0;0;NA;0
1611;Late;2;3;8;0;0;NA;0
1612;Late;2;3;8;0;0;NA;0
1613;Late;2;3;8;0;0;NA;0
1614;Late;2;3;8;0;0;NA;0
1615;Late;2;3;8;0;0;NA;0
1616;Late;2;3;8;0;0;NA;0
1617;Late;2;3;8;0;0;NA;0
1618;Late;2;3;8;0;0;NA;0
1619;Late;2;3;8;0;0;NA;0
1620;Late;2;3;8;0;0;NA;0
1621;Late;2;3;8;0;0;NA;0
1622;Late;2;3;8;0;0;NA;0
1623;Late;2;3;8;0;0;NA;0
1624;Late;2;3;8;0;0;NA;0
1625;Late;2;3;8;0;0;NA;0
1626;Late;2;3;8;0;0;NA;0
1627;Late;2;3;8;0;0;NA;0
1628;Late;2;3;8;0;0;NA;0
1629;Late;2;3;8;0;0;NA;0
1630;Late;2;3;8;0;0;NA;0
1631;Late;2;3;8;0;0;NA;0
1632;Late;2;4;8;0;0;NA;0
1633;Late;2;4;8;0;0;NA;0
1634;Late;2;4;8;0;0;NA;0
1635;Late;2;4;8;0;0;NA;0
1636;Late;2;4;8;0;0;NA;0
1637;Late;2;4;8;0;0;NA;0
1638;Late;2;4;8;0;0;NA;0
1639;Late;2;4;8;0;0;NA;0
1640;Late;2;4;8;0;0;NA;0
1641;Late;2;4;8;0;0;NA;0
1642;Late;2;4;8;0;0;NA;0
1643;Late;2;5;8;0;0;NA;0
1644;Late;2;5;8;0;0;NA;0
1645;Late;2;5;8;0;0;NA;0
1646;Late;2;5;8;0;0;NA;0
1647;Late;2;5;8;0;0;NA;0
1648;Late;2;5;8;0;0;NA;0
1649;Late;2;5;8;0;0;NA;0
1650;Late;2;5;8;0;0;NA;0
1651;Late;2;5;8;0;0;NA;0
1652;Late;2;5;8;0;0;NA;0
1653;Late;2;5;8;0;0;NA;0
1654;Late;2;5;8;0;0;NA;0
1655;Late;2;5;8;0;0;NA;0
1656;Late;2;5;8;0;0;NA;0
1657;Late;2;5;8;0;0;NA;0
1658;Late;2;5;8;0;0;NA;0
1659;Late;2;5;8;0;0;NA;0
1660;Late;2;5;8;0;0;NA;0
1661;Late;2;5;8;0;0;NA;0
1662;Late;2;5;8;0;0;NA;0
1663;Late;2;5;8;0;0;NA;0
1664;Late;2;5;8;0;0;NA;0
1665;Late;2;5;8;0;0;NA;0
1666;Late;2;5;8;0;0;NA;0
1667;Late;2;5;8;0;0;NA;0
1668;Late;2;5;8;0;0;NA;0
1669;Late;2;5;8;0;0;NA;0
1670;Late;2;5;8;0;0;NA;0
1671;Late;2;5;8;0;0;NA;0
1672;Late;2;6;8;0;0;NA;0
1673;Late;2;6;8;0;0;NA;0
1674;Late;2;6;8;0;0;NA;0
1675;Late;2;6;8;0;0;NA;0
1676;Late;2;6;8;0;0;NA;0
1677;Late;2;6;8;0;0;NA;0
1678;Late;2;6;8;0;0;NA;0
1679;Late;2;6;8;0;0;NA;0
1680;Late;2;6;8;0;0;NA;0
1681;Late;2;6;8;0;0;NA;0
1682;Late;2;6;8;0;0;NA;0
1683;Late;2;6;8;0;0;NA;0
1684;Late;2;6;8;0;0;NA;0
1685;Late;2;6;8;0;0;NA;0
1686;Late;2;6;8;0;0;NA;0
1687;Late;2;6;8;0;0;NA;0
1688;Late;2;6;8;0;0;NA;0
1689;Late;2;6;8;0;0;NA;0
1690;Late;2;6;8;0;0;NA;0
1691;Late;2;6;8;0;0;NA;0
1692;Late;2;6;8;0;0;NA;0
1693;Late;2;6;8;0;0;NA;0
1694;Late;2;6;8;0;0;NA;0
1695;Late;2;6;8;0;0;NA;0
1696;Late;2;6;8;0;0;NA;0
1697;Late;2;6;8;0;0;NA;0
1698;Late;2;6;8;0;0;NA;0
1699;Late;2;6;8;0;0;NA;0
1700;Late;2;6;8;0;0;NA;0
1701;Late;2;6;8;0;0;NA;0
1702;Late;2;6;8;0;0;NA;0
1703;Late;2;6;8;0;0;NA;0
1704;Late;2;6;8;0;0;NA;0
1705;Late;2;6;8;0;0;NA;0
1706;Late;2;6;8;0;0;NA;0
1707;Late;2;6;8;0;0;NA;0
1708;Late;2;7;8;0;0;NA;0
1709;Late;2;7;8;0;0;NA;0
1710;Late;2;7;8;0;0;NA;0
1711;Late;2;7;8;0;0;NA;0
1712;Late;2;7;8;0;0;NA;0
1713;Late;2;7;8;0;0;NA;0
1714;Late;2;7;8;0;0;NA;0
1715;Late;2;7;8;0;0;NA;0
1716;Late;2;7;8;0;0;NA;0
1717;Late;2;8;8;0;0;NA;0
1718;Late;2;8;8;0;0;NA;0
1719;Late;2;8;8;0;0;NA;0
1720;Late;2;8;8;0;0;NA;0
1721;Late;2;8;8;0;0;NA;0
1722;Late;2;8;8;0;0;NA;0
1723;Late;2;8;8;0;0;NA;0
1724;Late;2;8;8;0;0;NA;0
1725;Late;2;8;8;0;0;NA;0
1726;Late;2;8;8;0;0;NA;0
1727;Late;2;8;8;0;0;NA;0
1728;Late;2;8;8;0;0;NA;0
1729;Late;2;8;8;0;0;NA;0
1730;Late;2;8;8;0;0;NA;0
1731;Late;2;8;8;0;0;NA;0
1732;Late;2;8;8;0;0;NA;0
1733;Late;2;8;8;0;0;NA;0
1734;Late;2;9;8;0;0;NA;0
1735;Late;2;9;8;0;0;NA;0
1736;Late;2;9;8;0;0;NA;0
1737;Late;2;9;8;0;0;NA;0
1738;Late;2;9;8;0;0;NA;0
1739;Late;2;9;8;0;0;NA;0
1740;Late;2;9;8;0;0;NA;0
1741;Late;2;9;8;0;0;NA;0
1742;Late;2;9;8;0;0;NA;0
1743;Late;2;9;8;0;0;NA;0
1744;Late;2;9;8;0;0;NA;0
1745;Late;2;9;8;0;0;NA;0
1746;Late;2;9;8;0;0;NA;0
1747;Late;2;9;8;0;0;NA;0
1748;Late;3;1;8;0;0;NA;0
1749;Late;3;1;8;0;0;NA;0
1750;Late;3;1;8;0;0;NA;0
1751;Late;3;2;8;0;0;NA;0
1752;Late;3;2;8;0;0;NA;0
1753;Late;3;2;8;0;0;NA;0
1754;Late;3;2;8;0;0;NA;0
1755;Late;3;2;8;0;0;NA;0
1756;Late;3;2;8;0;0;NA;0
1757;Late;3;2;8;0;0;NA;0
1758;Late;3;2;8;0;0;NA;0
1759;Late;3;2;8;0;0;NA;0
1760;Late;3;2;8;0;0;NA;0
1761;Late;3;2;8;0;0;NA;0
1762;Late;3;2;8;0;0;NA;0
1763;Late;3;2;8;0;0;NA;0
1764;Late;3;2;8;0;0;NA;0
1765;Late;3;2;8;0;0;NA;0
1766;Late;3;2;8;0;0;NA;0
1767;Late;3;2;8;0;0;NA;0
1768;Late;3;2;8;0;0;NA;0
1769;Late;3;2;8;0;0;NA;0
1770;Late;3;2;8;0;0;NA;0
1771;Late;3;2;8;0;0;NA;0
1772;Late;3;2;8;0;0;NA;0
1773;Late;3;2;8;0;0;NA;0
1774;Late;3;2;8;0;0;NA;0
1775;Late;3;2;8;0;0;NA;0
1776;Late;3;2;8;0;0;NA;0
1777;Late;3;2;8;0;0;NA;0
1778;Late;3;2;8;0;0;NA;0
1779;Late;3;2;8;0;0;NA;0
1780;Late;3;2;8;0;0;NA;0
1781;Late;3;2;8;0;0;NA;0
1782;Late;3;2;8;0;0;NA;0
1783;Late;3;2;8;0;0;NA;0
1784;Late;3;2;8;0;0;NA;0
1785;Late;3;2;8;0;0;NA;0
1786;Late;3;2;8;0;0;NA;0
1787;Late;3;2;8;0;0;NA;0
1788;Late;3;2;8;0;0;NA;0
1789;Late;3;2;8;0;0;NA;0
1790;Late;3;2;8;0;0;NA;0
1791;Late;3;2;8;0;0;NA;0
1792;Late;3;2;8;0;0;NA;0
1793;Late;3;2;8;0;0;NA;0
1794;Late;3;2;8;0;0;NA;0
1795;Late;3;2;8;0;0;NA;0
1796;Late;3;2;8;0;0;NA;0
1797;Late;3;2;8;0;0;NA;0
1798;Late;3;2;8;0;0;NA;0
1799;Late;3;2;8;0;0;NA;0
1800;Late;3;2;8;0;0;NA;0
1801;Late;3;2;8;0;0;NA;0
1802;Late;3;2;8;0;0;NA;0
1803;Late;3;3;8;0;0;NA;0
1804;Late;3;3;8;0;0;NA;0
1805;Late;3;3;8;0;0;NA;0
1806;Late;3;3;8;0;0;NA;0
1807;Late;3;3;8;0;0;NA;0
1808;Late;3;3;8;0;0;NA;0
1809;Late;3;3;8;0;0;NA;0
1810;Late;3;3;8;0;0;NA;0
1811;Late;3;3;8;0;0;NA;0
1812;Late;3;3;8;0;0;NA;0
1813;Late;3;3;8;0;0;NA;0
1814;Late;3;3;8;0;0;NA;0
1815;Late;3;3;8;0;0;NA;0
1816;Late;3;3;8;0;0;NA;0
1817;Late;3;3;8;0;0;NA;0
1818;Late;3;3;8;0;0;NA;0
1819;Late;3;3;8;0;0;NA;0
1820;Late;3;3;8;0;0;NA;0
1821;Late;3;3;8;0;0;NA;0
1822;Late;3;3;8;0;0;NA;0
1823;Late;3;3;8;0;0;NA;0
1824;Late;3;3;8;0;0;NA;0
1825;Late;3;3;8;0;0;NA;0
1826;Late;3;3;8;0;0;NA;0
1827;Late;3;3;8;0;0;NA;0
1828;Late;3;4;8;0;0;NA;0
1829;Late;3;4;8;0;0;NA;0
1830;Late;3;5;8;0;0;NA;0
1831;Late;3;5;8;0;0;NA;0
1832;Late;3;5;8;0;0;NA;0
1833;Late;3;5;8;0;0;NA;0
1834;Late;3;5;8;0;0;NA;0
1835;Late;3;5;8;0;0;NA;0
1836;Late;3;5;8;0;0;NA;0
1837;Late;3;5;8;0;0;NA;0
1838;Late;3;5;8;0;0;NA;0
1839;Late;3;5;8;0;0;NA;0
1840;Late;3;5;8;0;0;NA;0
1841;Late;3;5;8;0;0;NA;0
1842;Late;3;5;8;0;0;NA;0
1843;Late;3;5;8;0;0;NA;0
1844;Late;3;5;8;0;0;NA;0
1845;Late;3;5;8;0;0;NA;0
1846;Late;3;5;8;0;0;NA;0
1847;Late;3;5;8;0;0;NA;0
1848;Late;3;5;8;0;0;NA;0
1849;Late;3;6;8;0;0;NA;0
1850;Late;3;6;8;0;0;NA;0
1851;Late;3;6;8;0;0;NA;0
1852;Late;3;6;8;0;0;NA;0
1853;Late;3;6;8;0;0;NA;0
1854;Late;3;6;8;0;0;NA;0
1855;Late;3;6;8;0;0;NA;0
1856;Late;3;7;8;0;0;NA;0
1857;Late;3;7;8;0;0;NA;0
1858;Late;3;7;8;0;0;NA;0
1859;Late;3;7;8;0;0;NA;0
1860;Late;3;7;8;0;0;NA;0
1861;Late;3;7;8;0;0;NA;0
1862;Late;3;7;8;0;0;NA;0
1863;Late;3;7;8;0;0;NA;0
1864;Late;3;7;8;0;0;NA;0
1865;Late;3;7;8;0;0;NA;0
1866;Late;3;7;8;0;0;NA;0
1867;Late;3;7;8;0;0;NA;0
1868;Late;3;7;8;0;0;NA;0
1869;Late;3;8;8;0;0;NA;0
1870;Late;3;8;8;0;0;NA;0
1871;Late;3;8;8;0;0;NA;0
1872;Late;3;8;8;0;0;NA;0
1873;Late;3;8;8;0;0;NA;0
1874;Late;3;8;8;0;0;NA;0
1875;Late;3;8;8;0;0;NA;0
1876;Late;3;8;8;0;0;NA;0
1877;Late;3;8;8;0;0;NA;0
1878;Late;3;8;8;0;0;NA;0
1879;Late;3;8;8;0;0;NA;0
1880;Late;3;8;8;0;0;NA;0
1881;Late;3;8;8;0;0;NA;0
1882;Late;3;8;8;0;0;NA;0
1883;Late;3;8;8;0;0;NA;0
1884;Late;3;8;8;0;0;NA;0
1885;Late;3;8;8;0;0;NA;0
1886;Late;3;8;8;0;0;NA;0
1887;Late;3;8;8;0;0;NA;0
1888;Late;3;8;8;0;0;NA;0
1889;Late;3;8;8;0;0;NA;0
1890;Late;3;9;8;0;0;NA;0
1891;Late;3;9;8;0;0;NA;0
1892;Late;3;9;8;0;0;NA;0
1893;Late;3;9;8;0;0;NA;0
1894;Late;3;9;8;0;0;NA;0
1895;Late;3;9;8;0;0;NA;0
1896;Late;3;9;8;0;0;NA;0
1897;Late;4;1;8;0;0;NA;0
1898;Late;4;2;8;0;0;NA;0
1899;Late;4;2;8;0;0;NA;0
1900;Late;4;2;8;0;0;NA;0
1901;Late;4;2;8;0;0;NA;0
1902;Late;4;2;8;0;0;NA;0
1903;Late;4;2;8;0;0;NA;0
1904;Late;4;2;8;0;0;NA;0
1905;Late;4;2;8;0;0;NA;0
1906;Late;4;2;8;0;0;NA;0
1907;Late;4;2;8;0;0;NA;0
1908;Late;4;2;8;0;0;NA;0
1909;Late;4;2;8;0;0;NA;0
1910;Late;4;2;8;0;0;NA;0
1911;Late;4;2;8;0;0;NA;0
1912;Late;4;2;8;0;0;NA;0
1913;Late;4;2;8;0;0;NA;0
1914;Late;4;2;8;0;0;NA;0
1915;Late;4;2;8;0;0;NA;0
1916;Late;4;2;8;0;0;NA;0
1917;Late;4;2;8;0;0;NA;0
1918;Late;4;2;8;0;0;NA;0
1919;Late;4;2;8;0;0;NA;0
1920;Late;4;2;8;0;0;NA;0
1921;Late;4;2;8;0;0;NA;0
1922;Late;4;2;8;0;0;NA;0
1923;Late;4;2;8;0;0;NA;0
1924;Late;4;2;8;0;0;NA;0
1925;Late;4;2;8;0;0;NA;0
1926;Late;4;2;8;0;0;NA;0
1927;Late;4;2;8;0;0;NA;0
1928;Late;4;2;8;0;0;NA;0
1929;Late;4;3;8;0;0;NA;0
1930;Late;4;3;8;0;0;NA;0
1931;Late;4;3;8;0;0;NA;0
1932;Late;4;3;8;0;0;NA;0
1933;Late;4;3;8;0;0;NA;0
1934;Late;4;3;8;0;0;NA;0
1935;Late;4;3;8;0;0;NA;0
1936;Late;4;3;8;0;0;NA;0
1937;Late;4;3;8;0;0;NA;0
1938;Late;4;3;8;0;0;NA;0
1939;Late;4;3;8;0;0;NA;0
1940;Late;4;3;8;0;0;NA;0
1941;Late;4;3;8;0;0;NA;0
1942;Late;4;3;8;0;0;NA;0
1943;Late;4;3;8;0;0;NA;0
1944;Late;4;3;8;0;0;NA;0
1945;Late;4;3;8;0;0;NA;0
1946;Late;4;3;8;0;0;NA;0
1947;Late;4;3;8;0;0;NA;0
1948;Late;4;3;8;0;0;NA;0
1949;Late;4;3;8;0;0;NA;0
1950;Late;4;3;8;0;0;NA;0
1951;Late;4;3;8;0;0;NA;0
1952;Late;4;3;8;0;0;NA;0
1953;Late;4;3;8;0;0;NA;0
1954;Late;4;3;8;0;0;NA;0
1955;Late;4;3;8;0;0;NA;0
1956;Late;4;3;8;0;0;NA;0
1957;Late;4;3;8;0;0;NA;0
1958;Late;4;3;8;0;0;NA;0
1959;Late;4;3;8;0;0;NA;0
1960;Late;4;3;8;0;0;NA;0
1961;Late;4;3;8;0;0;NA;0
1962;Late;4;3;8;0;0;NA;0
1963;Late;4;3;8;0;0;NA;0
1964;Late;4;3;8;0;0;NA;0
1965;Late;4;3;8;0;0;NA;0
1966;Late;4;3;8;0;0;NA;0
1967;Late;4;3;8;0;0;NA;0
1968;Late;4;3;8;0;0;NA;0
1969;Late;4;3;8;0;0;NA;0
1970;Late;4;4;8;0;0;NA;0
1971;Late;4;4;8;0;0;NA;0
1972;Late;4;4;8;0;0;NA;0
1973;Late;4;4;8;0;0;NA;0
1974;Late;4;4;8;0;0;NA;0
1975;Late;4;4;8;0;0;NA;0
1976;Late;4;4;8;0;0;NA;0
1977;Late;4;4;8;0;0;NA;0
1978;Late;4;4;8;0;0;NA;0
1979;Late;4;4;8;0;0;NA;0
1980;Late;4;4;8;0;0;NA;0
1981;Late;4;4;8;0;0;NA;0
1982;Late;4;4;8;0;0;NA;0
1983;Late;4;4;8;0;0;NA;0
1984;Late;4;4;8;0;0;NA;0
1985;Late;4;4;8;0;0;NA;0
1986;Late;4;4;8;0;0;NA;0
1987;Late;4;4;8;0;0;NA;0
1988;Late;4;4;8;0;0;NA;0
1989;Late;4;4;8;0;0;NA;0
1990;Late;4;4;8;0;0;NA;0
1991;Late;4;5;8;0;0;NA;0
1992;Late;4;5;8;0;0;NA;0
1993;Late;4;5;8;0;0;NA;0
1994;Late;4;5;8;0;0;NA;0
1995;Late;4;5;8;0;0;NA;0
1996;Late;4;5;8;0;0;NA;0
1997;Late;4;5;8;0;0;NA;0
1998;Late;4;5;8;0;0;NA;0
1999;Late;4;5;8;0;0;NA;0
[truncated: 4,117 more rows]
