# Supplementary material for: Complex interactions in the life cycle of a simple parasite shape the evolution of virulence
Source: PLoS Pathog. 2025 Jun 30;21(6):e1013294. doi: 10.1371/journal.ppat.1013294 (PMC12225978; doi:10.1371/journal.ppat.1013294)
Supplement: S4 File — (TXT) [file ppat.1013294.s009.txt]

Read me file for the host developmental data after selection "4_development"
no		Order for organizational purposes
regime		Selection regime/parasite treatment (i.e., Early, Late or Stock)
replicate		Replicate of the selection lines and/or Stock (1 to 5)
plate		In which petri dish did they develop in (organizational purposes)
dop		Day of pupation
dead_larvae		If individual die as larva (1), if not (0)
dead_pupae		If individual die as pupa (1), if not (0)
comments		Any pertinent experimental observation
dop_bin		Day of pupation organized according to the methods into early or late pupation
