# Supplementary material for: Complex interactions in the life cycle of a simple parasite shape the evolution of virulence
Source: PLoS Pathog. 2025 Jun 30;21(6):e1013294. doi: 10.1371/journal.ppat.1013294 (PMC12225978; doi:10.1371/journal.ppat.1013294)
Supplement: S5 Data — (XLSX) [file ppat.1013294.s010.xlsx]

## Sheet: S10_data5
id	regime	replicate	wing
1	Early	1	0.328
2	Early	1	0.309
3	Early	1	0.344
4	Early	1	0.331
5	Early	1	0.308
6	Early	1	0.316
7	Early	1	0.315
8	Early	1	0.24
9	Early	1	0.336
10	Early	1	0.324
11	Early	2	0.312
12	Early	2	0.327
13	Early	2	0.311
14	Early	2	0.27
15	Early	2	0.386
16	Early	2	0.305
17	Early	2	0.372
18	Early	2	0.363
19	Early	2	0.395
20	Early	2	0.294
21	Early	3	0.337
22	Early	3	0.313
23	Early	3	0.288
24	Early	3	0.306
25	Early	3	0.338
26	Early	3	0.352
27	Early	3	0.361
28	Early	3	0.235
29	Early	3	0.331
30	Early	3	0.364
31	Early	4	0.318
32	Early	4	0.292
33	Early	4	0.344
34	Early	4	0.279
35	Early	4	0.343
36	Early	4	0.358
37	Early	4	0.317
38	Early	4	0.317
39	Early	4	0.348
40	Early	4	0.325
41	Early	5	0.273
42	Early	5	0.259
43	Early	5	0.333
44	Early	5	0.328
45	Early	5	0.318
46	Early	5	0.364
47	Early	5	0.347
48	Early	5	0.323
49	Early	5	0.336
50	Early	5	0.344
51	Late	1	0.366
52	Late	1	0.336
53	Late	1	0.263
54	Late	1	0.228
55	Late	1	0.342
56	Late	1	0.275
57	Late	1	0.383
58	Late	1	0.345
59	Late	1	0.35
60	Late	1	0.355
61	Late	2	0.28
62	Late	2	0.306
63	Late	2	0.33
64	Late	2	0.286
65	Late	2	0.26
66	Late	2	0.343
67	Late	2	0.345
68	Late	2	0.342
69	Late	2	0.365
70	Late	2	0.362
71	Late	3	0.358
72	Late	3	0.254
73	Late	3	0.319
74	Late	3	0.365
75	Late	3	0.256
76	Late	3	0.272
77	Late	3	0.222
78	Late	3	0.357
79	Late	3	0.335
80	Late	3	0.292
81	Late	4	0.279
82	Late	4	0.337
83	Late	4	0.349
84	Late	4	0.313
85	Late	4	0.298
86	Late	4	0.31
87	Late	4	0.364
88	Late	4	0.323
89	Late	4	0.353
90	Late	4	0.258
91	Late	5	0.462
92	Late	5	0.292
93	Late	5	0.295
94	Late	5	0.29
95	Late	5	0.363
96	Late	5	0.341
97	Late	5	0.298
98	Late	5	0.302
99	Late	5	0.382
100	Late	5	0.382
101	Stock	1	0.312
102	Stock	1	0.328
103	Stock	1	0.304
104	Stock	1	0.253
105	Stock	1	0.338
106	Stock	1	0.421
107	Stock	1	0.349
108	Stock	1	0.351
109	Stock	1	0.298
110	Stock	1	0.347
111	Stock	2	0.351
112	Stock	2	0.347
113	Stock	2	0.383
114	Stock	2	0.366
115	Stock	2	0.317
116	Stock	2	0.315
117	Stock	2	0.259
118	Stock	2	0.257
119	Stock	2	0.254
120	Stock	2	0.304
121	Stock	3	0.233
122	Stock	3	0.301
123	Stock	3	0.355
124	Stock	3	0.301
125	Stock	3	0.241
126	Stock	3	0.302
127	Stock	3	0.242
128	Stock	3	0.293
129	Stock	3	0.293
130	Stock	3	0.308
131	Stock	4	0.371
132	Stock	4	0.235
133	Stock	4	0.341
134	Stock	4	0.321
135	Stock	4	0.381
136	Stock	4	0.391
137	Stock	4	0.302
138	Stock	4	0.402
139	Stock	4	0.348
140	Stock	4	0.348
141	Stock	5	0.386
142	Stock	5	0.404
143	Stock	5	0.323
144	Stock	5	0.338
145	Stock	5	0.388
146	Stock	5	0.317
147	Stock	5	0.403
148	Stock	5	0.321
149	Stock	5	0.345
150	Stock	5	0.204
