# Supplementary material for: Complex interactions in the life cycle of a simple parasite shape the evolution of virulence
Source: PLoS Pathog. 2025 Jun 30;21(6):e1013294. doi: 10.1371/journal.ppat.1013294 (PMC12225978; doi:10.1371/journal.ppat.1013294)
Supplement: S6 Data — (XLSX) [file ppat.1013294.s012.xlsx]

## Sheet: S12_data6
no;regime;replicate;day;spores_count;spores;spores_bin;wing_size;mh;comments
1;Early;1;1;0;0;0;NA;NA;NA
2;Early;1;1;0;0;0;NA;NA;NA
3;Early;1;1;0;0;0;NA;NA;NA
4;Early;1;1;0;0;0;NA;NA;NA
5;Early;1;1;0;0;0;NA;NA;NA
6;Early;1;1;0;0;0;NA;NA;NA
7;Early;1;1;0;0;0;NA;NA;NA
8;Early;1;1;0;0;0;NA;NA;NA
9;Early;1;1;0;0;0;NA;NA;NA
10;Early;1;1;0;0;0;NA;NA;NA
11;Early;2;1;0;0;0;NA;NA;NA
12;Early;2;1;0;0;0;NA;NA;NA
13;Early;2;1;0;0;0;NA;NA;NA
14;Early;2;1;0;0;0;NA;NA;NA
15;Early;2;1;0;0;0;NA;NA;NA
16;Early;2;1;0;0;0;NA;NA;NA
17;Early;2;1;0;0;0;NA;NA;NA
18;Early;2;1;0;0;0;NA;NA;NA
19;Early;2;1;0;0;0;NA;NA;NA
20;Early;2;1;0;0;0;NA;NA;NA
21;Early;3;1;0;0;0;NA;NA;NA
22;Early;3;1;0;0;0;NA;NA;NA
23;Early;3;1;0;0;0;NA;NA;NA
24;Early;3;1;0;0;0;NA;NA;NA
25;Early;3;1;0;0;0;NA;NA;NA
26;Early;3;1;0;0;0;NA;NA;NA
27;Early;3;1;0;0;0;NA;NA;NA
28;Early;3;1;0;0;0;NA;NA;NA
29;Early;3;1;0;0;0;NA;NA;NA
30;Early;3;1;0;0;0;NA;NA;NA
31;Early;4;1;0;0;0;NA;NA;NA
32;Early;4;1;0;0;0;NA;NA;NA
33;Early;4;1;0;0;0;NA;NA;NA
34;Early;4;1;0;0;0;NA;NA;NA
35;Early;4;1;0;0;0;NA;NA;NA
36;Early;4;1;0;0;0;NA;NA;NA
37;Early;4;1;0;0;0;NA;NA;NA
38;Early;4;1;0;0;0;NA;NA;NA
39;Early;4;1;0;0;0;NA;NA;NA
40;Early;4;1;0;0;0;NA;NA;NA
41;Early;5;1;0;0;0;NA;NA;NA
42;Early;5;1;0;0;0;NA;NA;NA
43;Early;5;1;0;0;0;NA;NA;NA
44;Early;5;1;0;0;0;NA;NA;NA
45;Early;5;1;0;0;0;NA;NA;NA
46;Early;5;1;0;0;0;NA;NA;NA
47;Early;5;1;0;0;0;NA;NA;NA
48;Early;5;1;0;0;0;NA;NA;NA
49;Early;5;1;0;0;0;NA;NA;NA
50;Early;5;1;0;0;0;NA;NA;NA
51;Late;1;1;2;2000;1;NA;NA;NA
52;Late;1;1;0;0;0;NA;NA;NA
53;Late;1;1;0;0;0;NA;NA;NA
54;Late;1;1;0;0;0;NA;NA;NA
55;Late;1;1;0;0;0;NA;NA;NA
56;Late;1;1;0;0;0;NA;NA;NA
57;Late;1;1;0;0;0;NA;NA;NA
58;Late;1;1;0;0;0;NA;NA;NA
59;Late;1;1;0;0;0;NA;NA;NA
60;Late;1;1;0;0;0;NA;NA;NA
61;Late;2;1;0;0;0;NA;NA;NA
62;Late;2;1;0;0;0;NA;NA;NA
63;Late;2;1;0;0;0;NA;NA;NA
64;Late;2;1;0;0;0;NA;NA;NA
65;Late;2;1;0;0;0;NA;NA;NA
66;Late;2;1;0;0;0;NA;NA;NA
67;Late;2;1;0;0;0;NA;NA;NA
68;Late;2;1;0;0;0;NA;NA;NA
69;Late;2;1;0;0;0;NA;NA;NA
70;Late;2;1;0;0;0;NA;NA;NA
71;Late;3;1;0;0;0;NA;NA;NA
72;Late;3;1;0;0;0;NA;NA;NA
73;Late;3;1;0;0;0;NA;NA;NA
74;Late;3;1;0;0;0;NA;NA;NA
75;Late;3;1;0;0;0;NA;NA;NA
76;Late;3;1;0;0;0;NA;NA;NA
77;Late;3;1;0;0;0;NA;NA;NA
78;Late;3;1;0;0;0;NA;NA;NA
79;Late;3;1;0;0;0;NA;NA;NA
80;Late;3;1;0;0;0;NA;NA;NA
81;Late;4;1;0;0;0;NA;NA;NA
82;Late;4;1;0;0;0;NA;NA;NA
83;Late;4;1;0;0;0;NA;NA;NA
84;Late;4;1;0;0;0;NA;NA;NA
85;Late;4;1;0;0;0;NA;NA;NA
86;Late;4;1;0;0;0;NA;NA;NA
87;Late;4;1;0;0;0;NA;NA;NA
88;Late;4;1;0;0;0;NA;NA;NA
89;Late;4;1;0;0;0;NA;NA;NA
90;Late;4;1;0;0;0;NA;NA;NA
91;Late;5;1;0;0;0;NA;NA;NA
92;Late;5;1;0;0;0;NA;NA;NA
93;Late;5;1;0;0;0;NA;NA;NA
94;Late;5;1;0;0;0;NA;NA;NA
95;Late;5;1;0;0;0;NA;NA;NA
96;Late;5;1;0;0;0;NA;NA;NA
97;Late;5;1;0;0;0;NA;NA;NA
98;Late;5;1;0;0;0;NA;NA;NA
99;Late;5;1;0;0;0;NA;NA;NA
100;Late;5;1;0;0;0;NA;NA;NA
101;Stock;1;1;0;0;0;NA;NA;NA
102;Stock;1;1;0;0;0;NA;NA;NA
103;Stock;1;1;0;0;0;NA;NA;NA
104;Stock;1;1;0;0;0;NA;NA;NA
105;Stock;1;1;0;0;0;NA;NA;NA
106;Stock;1;1;0;0;0;NA;NA;NA
107;Stock;1;1;0;0;0;NA;NA;NA
108;Stock;1;1;0;0;0;NA;NA;NA
109;Stock;1;1;0;0;0;NA;NA;NA
110;Stock;1;1;0;0;0;NA;NA;NA
111;Stock;2;1;0;0;0;NA;NA;NA
112;Stock;2;1;0;0;0;NA;NA;NA
113;Stock;2;1;0;0;0;NA;NA;NA
114;Stock;2;1;0;0;0;NA;NA;NA
115;Stock;2;1;0;0;0;NA;NA;NA
116;Stock;2;1;0;0;0;NA;NA;NA
117;Stock;2;1;0;0;0;NA;NA;NA
118;Stock;2;1;0;0;0;NA;NA;NA
119;Stock;2;1;0;0;0;NA;NA;NA
120;Stock;2;1;0;0;0;NA;NA;NA
121;Stock;3;1;0;0;0;NA;NA;NA
122;Stock;3;1;0;0;0;NA;NA;NA
123;Stock;3;1;0;0;0;NA;NA;NA
124;Stock;3;1;0;0;0;NA;NA;NA
125;Stock;3;1;0;0;0;NA;NA;NA
126;Stock;3;1;0;0;0;NA;NA;NA
127;Stock;3;1;0;0;0;NA;NA;NA
128;Stock;3;1;0;0;0;NA;NA;NA
129;Stock;3;1;0;0;0;NA;NA;NA
130;Stock;3;1;0;0;0;NA;NA;NA
131;Stock;4;1;0;0;0;NA;NA;NA
132;Stock;4;1;0;0;0;NA;NA;NA
133;Stock;4;1;0;0;0;NA;NA;NA
134;Stock;4;1;0;0;0;NA;NA;NA
135;Stock;4;1;0;0;0;NA;NA;NA
136;Stock;4;1;0;0;0;NA;NA;NA
137;Stock;4;1;0;0;0;NA;NA;NA
138;Stock;4;1;0;0;0;NA;NA;NA
139;Stock;4;1;0;0;0;NA;NA;NA
140;Stock;4;1;0;0;0;NA;NA;NA
141;Stock;5;1;0;0;0;NA;NA;NA
142;Stock;5;1;0;0;0;NA;NA;NA
143;Stock;5;1;0;0;0;NA;NA;NA
144;Stock;5;1;0;0;0;NA;NA;NA
145;Stock;5;1;0;0;0;NA;NA;NA
146;Stock;5;1;0;0;0;NA;NA;NA
147;Stock;5;1;0;0;0;NA;NA;NA
148;Stock;5;1;0;0;0;NA;NA;NA
149;Stock;5;1;0;0;0;NA;NA;NA
150;Stock;5;1;0;0;0;NA;NA;NA
151;Early;1;2;0;0;0;NA;NA;NA
152;Early;1;2;0;0;0;NA;NA;NA
153;Early;1;2;0;0;0;NA;NA;NA
154;Early;1;2;0;0;0;NA;NA;NA
155;Early;1;2;0;0;0;NA;NA;NA
156;Early;1;2;0;0;0;NA;NA;NA
157;Early;1;2;0;0;0;NA;NA;NA
158;Early;1;2;0;0;0;NA;NA;NA
159;Early;1;2;0;0;0;NA;NA;NA
160;Early;1;2;3;3000;1;NA;NA;NA
161;Early;2;2;0;0;0;NA;NA;NA
162;Early;2;2;1;1000;1;NA;NA;NA
163;Early;2;2;0;0;0;NA;NA;NA
164;Early;2;2;0;0;0;NA;NA;NA
165;Early;2;2;0;0;0;NA;NA;NA
166;Early;2;2;0;0;0;NA;NA;NA
167;Early;2;2;0;0;0;NA;NA;NA
168;Early;2;2;0;0;0;NA;NA;NA
169;Early;2;2;0;0;0;NA;NA;NA
170;Early;2;2;0;0;0;NA;NA;NA
171;Early;3;2;0;0;0;NA;NA;NA
172;Early;3;2;0;0;0;NA;NA;NA
173;Early;3;2;0;0;0;NA;NA;NA
174;Early;3;2;0;0;0;NA;NA;NA
175;Early;3;2;1;1000;1;NA;NA;NA
176;Early;3;2;0;0;0;NA;NA;NA
177;Early;3;2;0;0;0;NA;NA;NA
178;Early;3;2;0;0;0;NA;NA;NA
179;Early;3;2;0;0;0;NA;NA;NA
180;Early;3;2;0;0;0;NA;NA;NA
181;Early;4;2;0;0;0;NA;NA;NA
182;Early;4;2;0;0;0;NA;NA;NA
183;Early;4;2;0;0;0;NA;NA;NA
184;Early;4;2;0;0;0;NA;NA;NA
185;Early;4;2;0;0;0;NA;NA;NA
186;Early;4;2;0;0;0;NA;NA;NA
187;Early;4;2;0;0;0;NA;NA;NA
188;Early;4;2;0;0;0;NA;NA;NA
189;Early;4;2;0;0;0;NA;NA;NA
190;Early;4;2;0;0;0;NA;NA;NA
191;Early;5;2;1;1000;1;NA;NA;NA
192;Early;5;2;0;0;0;NA;NA;NA
193;Early;5;2;0;0;0;NA;NA;NA
194;Early;5;2;1;1000;1;NA;NA;NA
195;Early;5;2;0;0;0;NA;NA;NA
196;Early;5;2;0;0;0;NA;NA;NA
197;Early;5;2;0;0;0;NA;NA;NA
198;Early;5;2;0;0;0;NA;NA;NA
199;Early;5;2;0;0;0;NA;NA;NA
200;Early;5;2;0;0;0;NA;NA;NA
201;Late;1;2;0;0;0;NA;NA;NA
202;Late;1;2;8;8000;1;NA;NA;NA
203;Late;1;2;11;11000;1;NA;NA;NA
204;Late;1;2;0;0;0;NA;NA;NA
205;Late;1;2;0;0;0;NA;NA;NA
206;Late;1;2;3;3000;1;NA;NA;NA
207;Late;1;2;0;0;0;NA;NA;NA
208;Late;1;2;2;2000;1;NA;NA;NA
209;Late;1;2;0;0;0;NA;NA;NA
210;Late;1;2;1;1000;1;NA;NA;NA
211;Late;2;2;6;6000;1;NA;NA;NA
212;Late;2;2;4;4000;1;NA;NA;NA
213;Late;2;2;0;0;0;NA;NA;NA
214;Late;2;2;0;0;0;NA;NA;NA
215;Late;2;2;1;1000;1;NA;NA;NA
216;Late;2;2;0;0;0;NA;NA;NA
217;Late;2;2;0;0;0;NA;NA;NA
218;Late;2;2;3;3000;1;NA;NA;NA
219;Late;2;2;0;0;0;NA;NA;NA
220;Late;2;2;2;2000;1;NA;NA;NA
221;Late;3;2;0;0;0;NA;NA;NA
222;Late;3;2;1;1000;1;NA;NA;NA
223;Late;3;2;0;0;0;NA;NA;NA
224;Late;3;2;3;3000;1;NA;NA;NA
225;Late;3;2;0;0;0;NA;NA;NA
226;Late;3;2;2;2000;1;NA;NA;NA
227;Late;3;2;0;0;0;NA;NA;NA
228;Late;3;2;4;4000;1;NA;NA;NA
229;Late;3;2;3;3000;1;NA;NA;NA
230;Late;3;2;0;0;0;NA;NA;NA
231;Late;4;2;1;1000;1;NA;NA;NA
232;Late;4;2;5;5000;1;NA;NA;NA
233;Late;4;2;0;0;0;NA;NA;NA
234;Late;4;2;0;0;0;NA;NA;NA
235;Late;4;2;7;7000;1;NA;NA;NA
236;Late;4;2;3;3000;1;NA;NA;NA
237;Late;4;2;0;0;0;NA;NA;NA
238;Late;4;2;4;4000;1;NA;NA;NA
239;Late;4;2;0;0;0;NA;NA;NA
240;Late;4;2;0;0;0;NA;NA;NA
241;Late;5;2;0;0;0;NA;NA;NA
242;Late;5;2;5;5000;1;NA;NA;NA
243;Late;5;2;4;4000;1;NA;NA;NA
244;Late;5;2;1;1000;1;NA;NA;NA
245;Late;5;2;0;0;0;NA;NA;NA
246;Late;5;2;0;0;0;NA;NA;NA
247;Late;5;2;0;0;0;NA;NA;NA
248;Late;5;2;0;0;0;NA;NA;NA
249;Late;5;2;2;2000;1;NA;NA;NA
250;Late;5;2;0;0;0;NA;NA;NA
251;Stock;1;2;0;0;0;NA;NA;NA
252;Stock;1;2;0;0;0;NA;NA;NA
253;Stock;1;2;0;0;0;NA;NA;NA
254;Stock;1;2;0;0;0;NA;NA;NA
255;Stock;1;2;0;0;0;NA;NA;NA
256;Stock;1;2;0;0;0;NA;NA;NA
257;Stock;1;2;0;0;0;NA;NA;NA
258;Stock;1;2;0;0;0;NA;NA;NA
259;Stock;1;2;0;0;0;NA;NA;NA
260;Stock;1;2;0;0;0;NA;NA;NA
261;Stock;2;2;0;0;0;NA;NA;NA
262;Stock;2;2;0;0;0;NA;NA;NA
263;Stock;2;2;0;0;0;NA;NA;NA
264;Stock;2;2;0;0;0;NA;NA;NA
265;Stock;2;2;0;0;0;NA;NA;NA
266;Stock;2;2;0;0;0;NA;NA;NA
267;Stock;2;2;0;0;0;NA;NA;NA
268;Stock;2;2;0;0;0;NA;NA;NA
269;Stock;2;2;0;0;0;NA;NA;NA
270;Stock;2;2;0;0;0;NA;NA;NA
271;Stock;3;2;0;0;0;NA;NA;NA
272;Stock;3;2;0;0;0;NA;NA;NA
273;Stock;3;2;0;0;0;NA;NA;NA
274;Stock;3;2;0;0;0;NA;NA;NA
275;Stock;3;2;0;0;0;NA;NA;NA
276;Stock;3;2;0;0;0;NA;NA;NA
277;Stock;3;2;0;0;0;NA;NA;NA
278;Stock;3;2;0;0;0;NA;NA;NA
279;Stock;3;2;0;0;0;NA;NA;NA
280;Stock;3;2;0;0;0;NA;NA;NA
281;Stock;4;2;0;0;0;NA;NA;NA
282;Stock;4;2;0;0;0;NA;NA;NA
283;Stock;4;2;0;0;0;NA;NA;NA
284;Stock;4;2;0;0;0;NA;NA;NA
285;Stock;4;2;0;0;0;NA;NA;NA
286;Stock;4;2;0;0;0;NA;NA;NA
287;Stock;4;2;0;0;0;NA;NA;NA
288;Stock;4;2;0;0;0;NA;NA;NA
289;Stock;4;2;0;0;0;NA;NA;NA
290;Stock;4;2;0;0;0;NA;NA;NA
291;Stock;5;2;0;0;0;NA;NA;NA
292;Stock;5;2;0;0;0;NA;NA;NA
293;Stock;5;2;0;0;0;NA;NA;NA
294;Stock;5;2;0;0;0;NA;NA;NA
295;Stock;5;2;0;0;0;NA;NA;NA
296;Stock;5;2;0;0;0;NA;NA;NA
297;Stock;5;2;0;0;0;NA;NA;NA
298;Stock;5;2;1;1000;1;NA;NA;NA
299;Stock;5;2;0;0;0;NA;NA;NA
300;Stock;5;2;0;0;0;NA;NA;NA
301;Early;1;3;0;0;0;NA;NA;NA
302;Early;1;3;0;0;0;NA;NA;NA
303;Early;1;3;14;14000;1;NA;NA;NA
304;Early;1;3;12;12000;1;NA;NA;NA
305;Early;1;3;9;9000;1;NA;NA;NA
306;Early;1;3;8;8000;1;NA;NA;NA
307;Early;1;3;32;32000;1;NA;NA;NA
308;Early;1;3;11;11000;1;NA;NA;NA
309;Early;1;3;4;4000;1;NA;NA;NA
310;Early;1;3;29;29000;1;NA;NA;NA
311;Early;2;3;8;8000;1;NA;NA;NA
312;Early;2;3;0;0;0;NA;NA;NA
313;Early;2;3;0;0;0;NA;NA;NA
314;Early;2;3;0;0;0;NA;NA;NA
315;Early;2;3;2;2000;1;NA;NA;NA
316;Early;2;3;0;0;0;NA;NA;NA
317;Early;2;3;3;3000;1;NA;NA;NA
318;Early;2;3;0;0;0;NA;NA;NA
319;Early;2;3;0;0;0;NA;NA;NA
320;Early;2;3;0;0;0;NA;NA;NA
321;Early;3;3;31;31000;1;NA;NA;NA
322;Early;3;3;24;24000;1;NA;NA;NA
323;Early;3;3;20;20000;1;NA;NA;NA
324;Early;3;3;36;36000;1;NA;NA;NA
325;Early;3;3;0;0;0;NA;NA;NA
326;Early;3;3;0;0;0;NA;NA;NA
327;Early;3;3;28;28000;1;NA;NA;NA
328;Early;3;3;1;1000;1;NA;NA;NA
329;Early;3;3;27;27000;1;NA;NA;NA
330;Early;3;3;0;0;0;NA;NA;NA
331;Early;4;3;4;4000;1;NA;NA;NA
332;Early;4;3;2;2000;1;NA;NA;NA
333;Early;4;3;0;0;0;NA;NA;NA
334;Early;4;3;0;0;0;NA;NA;NA
335;Early;4;3;4;4000;1;NA;NA;NA
336;Early;4;3;0;0;0;NA;NA;NA
337;Early;4;3;0;0;0;NA;NA;NA
338;Early;4;3;5;5000;1;NA;NA;NA
339;Early;4;3;27;27000;1;NA;NA;NA
340;Early;4;3;2;2000;1;NA;NA;NA
341;Early;5;3;0;0;0;NA;NA;NA
342;Early;5;3;11;11000;1;NA;NA;NA
343;Early;5;3;1;1000;1;NA;NA;NA
344;Early;5;3;0;0;0;NA;NA;NA
345;Early;5;3;0;0;0;NA;NA;NA
346;Early;5;3;0;0;0;NA;NA;NA
347;Early;5;3;9;9000;1;NA;NA;NA
348;Early;5;3;8;8000;1;NA;NA;NA
349;Early;5;3;14;14000;1;NA;NA;NA
350;Early;5;3;0;0;0;NA;NA;NA
351;Late;1;3;110;110000;1;NA;NA;NA
352;Late;1;3;39;39000;1;NA;NA;NA
353;Late;1;3;81;81000;1;NA;NA;NA
354;Late;1;3;80;80000;1;NA;NA;NA
355;Late;1;3;11;11000;1;NA;NA;NA
356;Late;1;3;17;17000;1;NA;NA;NA
357;Late;1;3;3;3000;1;NA;NA;NA
358;Late;1;3;21;21000;1;NA;NA;NA
359;Late;1;3;97;97000;1;NA;NA;NA
360;Late;1;3;4;4000;1;NA;NA;NA
361;Late;2;3;122;122000;1;NA;NA;NA
362;Late;2;3;3;3000;1;NA;NA;NA
363;Late;2;3;12;12000;1;NA;NA;NA
364;Late;2;3;5;5000;1;NA;NA;NA
365;Late;2;3;2;2000;1;NA;NA;NA
366;Late;2;3;38;38000;1;NA;NA;NA
367;Late;2;3;0;0;0;NA;NA;NA
368;Late;2;3;26;26000;1;NA;NA;NA
369;Late;2;3;18;18000;1;NA;NA;NA
370;Late;2;3;44;44000;1;NA;NA;NA
371;Late;3;3;109;109000;1;NA;NA;NA
372;Late;3;3;51;51000;1;NA;NA;NA
373;Late;3;3;2;2000;1;NA;NA;NA
374;Late;3;3;13;13000;1;NA;NA;NA
375;Late;3;3;26;26000;1;NA;NA;NA
376;Late;3;3;3;3000;1;NA;NA;NA
377;Late;3;3;0;0;0;NA;NA;NA
378;Late;3;3;10;10000;1;NA;NA;NA
379;Late;3;3;49;49000;1;NA;NA;NA
380;Late;3;3;16;16000;1;NA;NA;NA
381;Late;4;3;25;25000;1;NA;NA;NA
382;Late;4;3;8;8000;1;NA;NA;NA
383;Late;4;3;19;19000;1;NA;NA;NA
384;Late;4;3;28;28000;1;NA;NA;NA
385;Late;4;3;9;9000;1;NA;NA;NA
386;Late;4;3;3;3000;1;NA;NA;NA
387;Late;4;3;14;14000;1;NA;NA;NA
388;Late;4;3;11;11000;1;NA;NA;NA
389;Late;4;3;9;9000;1;NA;NA;NA
390;Late;4;3;5;5000;1;NA;NA;NA
391;Late;5;3;6;6000;1;NA;NA;NA
392;Late;5;3;17;17000;1;NA;NA;NA
393;Late;5;3;24;24000;1;NA;NA;NA
394;Late;5;3;7;7000;1;NA;NA;NA
395;Late;5;3;53;53000;1;NA;NA;NA
396;Late;5;3;61;61000;1;NA;NA;NA
397;Late;5;3;5;5000;1;NA;NA;NA
398;Late;5;3;14;14000;1;NA;NA;NA
399;Late;5;3;39;39000;1;NA;NA;NA
400;Late;5;3;80;80000;1;NA;NA;NA
401;Stock;1;3;1;1000;1;NA;NA;NA
402;Stock;1;3;0;0;0;NA;NA;NA
403;Stock;1;3;0;0;0;NA;NA;NA
404;Stock;1;3;2;2000;1;NA;NA;NA
405;Stock;1;3;0;0;0;NA;NA;NA
406;Stock;1;3;0;0;0;NA;NA;NA
407;Stock;1;3;0;0;0;NA;NA;NA
408;Stock;1;3;0;0;0;NA;NA;NA
409;Stock;1;3;0;0;0;NA;NA;NA
410;Stock;1;3;0;0;0;NA;NA;NA
411;Stock;2;3;3;3000;1;NA;NA;NA
412;Stock;2;3;0;0;0;NA;NA;NA
413;Stock;2;3;0;0;0;NA;NA;NA
414;Stock;2;3;2;2000;1;NA;NA;NA
415;Stock;2;3;0;0;0;NA;NA;NA
416;Stock;2;3;0;0;0;NA;NA;NA
417;Stock;2;3;0;0;0;NA;NA;NA
418;Stock;2;3;0;0;0;NA;NA;NA
419;Stock;2;3;0;0;0;NA;NA;NA
420;Stock;2;3;0;0;0;NA;NA;NA
421;Stock;3;3;0;0;0;NA;NA;NA
422;Stock;3;3;0;0;0;NA;NA;NA
423;Stock;3;3;5;5000;1;NA;NA;NA
424;Stock;3;3;0;0;0;NA;NA;NA
425;Stock;3;3;0;0;0;NA;NA;NA
426;Stock;3;3;1;1000;1;NA;NA;NA
427;Stock;3;3;3;3000;1;NA;NA;NA
428;Stock;3;3;0;0;0;NA;NA;NA
429;Stock;3;3;0;0;0;NA;NA;NA
430;Stock;3;3;0;0;0;NA;NA;NA
431;Stock;4;3;0;0;0;NA;NA;NA
432;Stock;4;3;1;1000;1;NA;NA;NA
433;Stock;4;3;0;0;0;NA;NA;NA
434;Stock;4;3;1;1000;1;NA;NA;NA
435;Stock;4;3;0;0;0;NA;NA;NA
436;Stock;4;3;0;0;0;NA;NA;NA
437;Stock;4;3;0;0;0;NA;NA;NA
438;Stock;4;3;0;0;0;NA;NA;NA
439;Stock;4;3;0;0;0;NA;NA;NA
440;Stock;4;3;0;0;0;NA;NA;NA
441;Stock;5;3;0;0;0;NA;NA;NA
442;Stock;5;3;2;2000;1;NA;NA;NA
443;Stock;5;3;0;0;0;NA;NA;NA
444;Stock;5;3;0;0;0;NA;NA;NA
445;Stock;5;3;0;0;0;NA;NA;NA
446;Stock;5;3;1;1000;1;NA;NA;NA
447;Stock;5;3;0;0;0;NA;NA;NA
448;Stock;5;3;0;0;0;NA;NA;NA
449;Stock;5;3;0;0;0;NA;NA;NA
450;Stock;5;3;0;0;0;NA;NA;NA
451;Early;1;4;60;60000;1;NA;NA;NA
452;Early;1;4;147;147000;1;NA;NA;NA
453;Early;1;4;38;38000;1;NA;NA;NA
454;Early;1;4;182;182000;1;NA;NA;NA
455;Early;1;4;105;105000;1;NA;NA;NA
456;Early;1;4;37;37000;1;NA;NA;NA
457;Early;1;4;70;70000;1;NA;NA;NA
458;Early;1;4;32;32000;1;NA;NA;NA
459;Early;1;4;21;21000;1;NA;NA;NA
460;Early;1;4;59;59000;1;NA;NA;NA
461;Early;2;4;0;0;0;NA;NA;NA
462;Early;2;4;0;0;0;NA;NA;NA
463;Early;2;4;25;25000;1;NA;NA;NA
464;Early;2;4;22;22000;1;NA;NA;NA
465;Early;2;4;0;0;0;NA;NA;NA
466;Early;2;4;18;18000;1;NA;NA;NA
467;Early;2;4;10;10000;1;NA;NA;NA
468;Early;2;4;0;0;0;NA;NA;NA
469;Early;2;4;6;6000;1;NA;NA;NA
470;Early;2;4;0;0;0;NA;NA;NA
471;Early;3;4;27;27000;1;NA;NA;NA
472;Early;3;4;16;16000;1;NA;NA;NA
473;Early;3;4;53;53000;1;NA;NA;NA
474;Early;3;4;6;6000;1;NA;NA;NA
475;Early;3;4;98;98000;1;NA;NA;NA
476;Early;3;4;154;154000;1;NA;NA;NA
477;Early;3;4;19;19000;1;NA;NA;NA
478;Early;3;4;103;103000;1;NA;NA;NA
479;Early;3;4;77;77000;1;NA;NA;NA
480;Early;3;4;0;0;0;NA;NA;NA
481;Early;4;4;12;12000;1;NA;NA;NA
482;Early;4;4;5;5000;1;NA;NA;NA
483;Early;4;4;30;30000;1;NA;NA;NA
484;Early;4;4;9;9000;1;NA;NA;NA
485;Early;4;4;10;10000;1;NA;NA;NA
486;Early;4;4;7;7000;1;NA;NA;NA
487;Early;4;4;0;0;0;NA;NA;NA
488;Early;4;4;0;0;0;NA;NA;NA
489;Early;4;4;14;14000;1;NA;NA;NA
490;Early;4;4;8;8000;1;NA;NA;NA
491;Early;5;4;0;0;0;NA;NA;NA
492;Early;5;4;19;19000;1;NA;NA;NA
493;Early;5;4;24;24000;1;NA;NA;NA
494;Early;5;4;47;47000;1;NA;NA;NA
495;Early;5;4;4;4000;1;NA;NA;NA
496;Early;5;4;0;0;0;NA;NA;NA
497;Early;5;4;3;3000;1;NA;NA;NA
498;Early;5;4;0;0;0;NA;NA;NA
499;Early;5;4;29;29000;1;NA;NA;NA
500;Early;5;4;10;10000;1;NA;NA;NA
501;Late;1;4;102;102000;1;NA;NA;NA
502;Late;1;4;116;116000;1;NA;NA;NA
503;Late;1;4;63;63000;1;NA;NA;NA
504;Late;1;4;71;71000;1;NA;NA;NA
505;Late;1;4;155;155000;1;NA;NA;NA
506;Late;1;4;32;32000;1;NA;NA;NA
507;Late;1;4;49;49000;1;NA;NA;NA
508;Late;1;4;98;98000;1;NA;NA;NA
509;Late;1;4;57;57000;1;NA;NA;NA
510;Late;1;4;139;139000;1;NA;NA;NA
511;Late;2;4;185;185000;1;NA;NA;NA
512;Late;2;4;30;30000;1;NA;NA;NA
513;Late;2;4;58;58000;1;NA;NA;NA
514;Late;2;4;61;61000;1;NA;NA;NA
515;Late;2;4;90;90000;1;NA;NA;NA
516;Late;2;4;126;126000;1;NA;NA;NA
517;Late;2;4;214;214000;1;NA;NA;NA
518;Late;2;4;65;65000;1;NA;NA;NA
519;Late;2;4;42;42000;1;NA;NA;NA
520;Late;2;4;77;77000;1;NA;NA;NA
521;Late;3;4;61;61000;1;NA;NA;NA
522;Late;3;4;40;40000;1;NA;NA;NA
523;Late;3;4;79;79000;1;NA;NA;NA
524;Late;3;4;116;116000;1;NA;NA;NA
525;Late;3;4;25;25000;1;NA;NA;NA
526;Late;3;4;131;131000;1;NA;NA;NA
527;Late;3;4;54;54000;1;NA;NA;NA
528;Late;3;4;48;48000;1;NA;NA;NA
529;Late;3;4;27;27000;1;NA;NA;NA
530;Late;3;4;73;73000;1;NA;NA;NA
531;Late;4;4;30;30000;1;NA;NA;NA
532;Late;4;4;57;57000;1;NA;NA;NA
533;Late;4;4;44;44000;1;NA;NA;NA
534;Late;4;4;89;89000;1;NA;NA;NA
535;Late;4;4;135;135000;1;NA;NA;NA
536;Late;4;4;74;74000;1;NA;NA;NA
537;Late;4;4;56;56000;1;NA;NA;NA
538;Late;4;4;63;63000;1;NA;NA;NA
539;Late;4;4;22;22000;1;NA;NA;NA
540;Late;4;4;49;49000;1;NA;NA;NA
541;Late;5;4;69;69000;1;NA;NA;NA
542;Late;5;4;46;46000;1;NA;NA;NA
543;Late;5;4;197;197000;1;NA;NA;NA
544;Late;5;4;106;106000;1;NA;NA;NA
545;Late;5;4;42;42000;1;NA;NA;NA
546;Late;5;4;230;230000;1;NA;NA;NA
547;Late;5;4;83;83000;1;NA;NA;NA
548;Late;5;4;29;29000;1;NA;NA;NA
549;Late;5;4;85;85000;1;NA;NA;NA
550;Late;5;4;101;101000;1;NA;NA;NA
551;Stock;1;4;8;8000;1;NA;NA;NA
552;Stock;1;4;4;4000;1;NA;NA;NA
553;Stock;1;4;0;0;0;NA;NA;NA
554;Stock;1;4;0;0;0;NA;NA;NA
555;Stock;1;4;1;1000;1;NA;NA;NA
556;Stock;1;4;0;0;0;NA;NA;NA
557;Stock;1;4;0;0;0;NA;NA;NA
558;Stock;1;4;0;0;0;NA;NA;NA
559;Stock;1;4;10;10000;1;NA;NA;NA
560;Stock;1;4;0;0;0;NA;NA;NA
561;Stock;2;4;3;3000;1;NA;NA;NA
562;Stock;2;4;0;0;0;NA;NA;NA
563;Stock;2;4;0;0;0;NA;NA;NA
564;Stock;2;4;0;0;0;NA;NA;NA
565;Stock;2;4;0;0;0;NA;NA;NA
566;Stock;2;4;0;0;0;NA;NA;NA
567;Stock;2;4;4;4000;1;NA;NA;NA
568;Stock;2;4;0;0;0;NA;NA;NA
569;Stock;2;4;6;6000;1;NA;NA;NA
570;Stock;2;4;0;0;0;NA;NA;NA
571;Stock;3;4;6;6000;1;NA;NA;NA
572;Stock;3;4;0;0;0;NA;NA;NA
573;Stock;3;4;0;0;0;NA;NA;NA
574;Stock;3;4;11;11000;1;NA;NA;NA
575;Stock;3;4;0;0;0;NA;NA;NA
576;Stock;3;4;0;0;0;NA;NA;NA
577;Stock;3;4;8;8000;1;NA;NA;NA
578;Stock;3;4;16;16000;1;NA;NA;NA
579;Stock;3;4;0;0;0;NA;NA;NA
580;Stock;3;4;2;2000;1;NA;NA;NA
581;Stock;4;4;0;0;0;NA;NA;NA
582;Stock;4;4;0;0;0;NA;NA;NA
583;Stock;4;4;3;3000;1;NA;NA;NA
584;Stock;4;4;8;8000;1;NA;NA;NA
585;Stock;4;4;10;10000;1;NA;NA;NA
586;Stock;4;4;0;0;0;NA;NA;NA
587;Stock;4;4;0;0;0;NA;NA;NA
588;Stock;4;4;2;2000;1;NA;NA;NA
589;Stock;4;4;0;0;0;NA;NA;NA
590;Stock;4;4;0;0;0;NA;NA;NA
591;Stock;5;4;0;0;0;NA;NA;NA
592;Stock;5;4;0;0;0;NA;NA;NA
593;Stock;5;4;7;7000;1;NA;NA;NA
594;Stock;5;4;0;0;0;NA;NA;NA
595;Stock;5;4;0;0;0;NA;NA;NA
596;Stock;5;4;0;0;0;NA;NA;NA
597;Stock;5;4;0;0;0;NA;NA;NA
598;Stock;5;4;4;4000;1;NA;NA;NA
599;Stock;5;4;0;0;0;NA;NA;NA
600;Stock;5;4;0;0;0;NA;NA;NA
601;Early;1;5;55;55000;1;NA;NA;NA
602;Early;1;5;20;20000;1;NA;NA;NA
603;Early;1;5;226;226000;1;NA;NA;NA
604;Early;1;5;23;23000;1;NA;NA;NA
605;Early;1;5;22;22000;1;NA;NA;NA
606;Early;1;5;20;20000;1;NA;NA;NA
607;Early;1;5;10;10000;1;NA;NA;NA
608;Early;1;5;0;0;0;NA;NA;NA
609;Early;1;5;26;26000;1;NA;NA;NA
610;Early;1;5;103;103000;1;NA;NA;NA
611;Early;2;5;45;45000;1;NA;NA;NA
612;Early;2;5;0;0;0;NA;NA;NA
613;Early;2;5;87;87000;1;NA;NA;NA
614;Early;2;5;34;34000;1;NA;NA;NA
615;Early;2;5;75;75000;1;NA;NA;NA
616;Early;2;5;69;69000;1;NA;NA;NA
617;Early;2;5;0;0;0;NA;NA;NA
618;Early;2;5;0;0;0;NA;NA;NA
619;Early;2;5;12;12000;1;NA;NA;NA
620;Early;2;5;0;0;0;NA;NA;NA
621;Early;3;5;85;85000;1;NA;NA;NA
622;Early;3;5;264;264000;1;NA;NA;NA
623;Early;3;5;63;63000;1;NA;NA;NA
624;Early;3;5;215;215000;1;NA;NA;NA
625;Early;3;5;153;153000;1;NA;NA;NA
626;Early;3;5;15;15000;1;NA;NA;NA
627;Early;3;5;44;44000;1;NA;NA;NA
628;Early;3;5;209;209000;1;NA;NA;NA
629;Early;3;5;10;10000;1;NA;NA;NA
630;Early;3;5;34;34000;1;NA;NA;NA
631;Early;4;5;40;40000;1;NA;NA;NA
632;Early;4;5;229;229000;1;NA;NA;NA
633;Early;4;5;136;136000;1;NA;NA;NA
634;Early;4;5;0;0;0;NA;NA;NA
635;Early;4;5;41;41000;1;NA;NA;NA
636;Early;4;5;11;11000;1;NA;NA;NA
637;Early;4;5;14;14000;1;NA;NA;NA
638;Early;4;5;0;0;0;NA;NA;NA
639;Early;4;5;7;7000;1;NA;NA;NA
640;Early;4;5;34;34000;1;NA;NA;NA
641;Early;5;5;5;5000;1;NA;NA;NA
642;Early;5;5;90;90000;1;NA;NA;NA
643;Early;5;5;16;16000;1;NA;NA;NA
644;Early;5;5;7;7000;1;NA;NA;NA
645;Early;5;5;0;0;0;NA;NA;NA
646;Early;5;5;6;6000;1;NA;NA;NA
647;Early;5;5;23;23000;1;NA;NA;NA
648;Early;5;5;0;0;0;NA;NA;NA
649;Early;5;5;18;18000;1;NA;NA;NA
650;Early;5;5;0;0;0;NA;NA;NA
651;Late;1;5;18;18000;1;NA;NA;NA
652;Late;1;5;56;56000;1;NA;NA;NA
653;Late;1;5;32;32000;1;NA;NA;NA
654;Late;1;5;49;49000;1;NA;NA;NA
655;Late;1;5;108;108000;1;NA;NA;NA
656;Late;1;5;99;99000;1;NA;NA;NA
657;Late;1;5;100;100000;1;NA;NA;NA
658;Late;1;5;120;120000;1;NA;NA;NA
659;Late;1;5;72;72000;1;NA;NA;NA
660;Late;1;5;56;56000;1;NA;NA;NA
661;Late;2;5;58;58000;1;NA;NA;NA
662;Late;2;5;29;29000;1;NA;NA;NA
663;Late;2;5;146;146000;1;NA;NA;NA
664;Late;2;5;38;38000;1;NA;NA;NA
665;Late;2;5;25;25000;1;NA;NA;NA
666;Late;2;5;97;97000;1;NA;NA;NA
667;Late;2;5;66;66000;1;NA;NA;NA
668;Late;2;5;84;84000;1;NA;NA;NA
669;Late;2;5;108;108000;1;NA;NA;NA
670;Late;2;5;130;130000;1;NA;NA;NA
671;Late;3;5;115;115000;1;NA;NA;NA
672;Late;3;5;29;29000;1;NA;NA;NA
673;Late;3;5;76;76000;1;NA;NA;NA
674;Late;3;5;134;134000;1;NA;NA;NA
675;Late;3;5;52;52000;1;NA;NA;NA
676;Late;3;5;24;24000;1;NA;NA;NA
677;Late;3;5;150;150000;1;NA;NA;NA
678;Late;3;5;128;128000;1;NA;NA;NA
679;Late;3;5;19;19000;1;NA;NA;NA
680;Late;3;5;32;32000;1;NA;NA;NA
681;Late;4;5;60;60000;1;NA;NA;NA
682;Late;4;5;47;47000;1;NA;NA;NA
683;Late;4;5;39;39000;1;NA;NA;NA
684;Late;4;5;91;91000;1;NA;NA;NA
685;Late;4;5;128;128000;1;NA;NA;NA
686;Late;4;5;83;83000;1;NA;NA;NA
687;Late;4;5;101;101000;1;NA;NA;NA
688;Late;4;5;17;17000;1;NA;NA;NA
689;Late;4;5;49;49000;1;NA;NA;NA
690;Late;4;5;41;41000;1;NA;NA;NA
691;Late;5;5;112;112000;1;NA;NA;NA
692;Late;5;5;48;48000;1;NA;NA;NA
693;Late;5;5;186;186000;1;NA;NA;NA
694;Late;5;5;57;57000;1;NA;NA;NA
695;Late;5;5;76;76000;1;NA;NA;NA
696;Late;5;5;109;109000;1;NA;NA;NA
697;Late;5;5;18;18000;1;NA;NA;NA
698;Late;5;5;44;44000;1;NA;NA;NA
699;Late;5;5;90;90000;1;NA;NA;NA
700;Late;5;5;98;98000;1;NA;NA;NA
701;Stock;1;5;25;25000;1;NA;NA;NA
702;Stock;1;5;0;0;0;NA;NA;NA
703;Stock;1;5;0;0;0;NA;NA;NA
704;Stock;1;5;0;0;0;NA;NA;NA
705;Stock;1;5;17;17000;1;NA;NA;NA
706;Stock;1;5;3;3000;1;NA;NA;NA
707;Stock;1;5;0;0;0;NA;NA;NA
708;Stock;1;5;4;4000;1;NA;NA;NA
709;Stock;1;5;22;22000;1;NA;NA;NA
710;Stock;1;5;10;10000;1;NA;NA;NA
711;Stock;2;5;0;0;0;NA;NA;NA
712;Stock;2;5;13;13000;1;NA;NA;NA
713;Stock;2;5;56;56000;1;NA;NA;NA
714;Stock;2;5;18;18000;1;NA;NA;NA
715;Stock;2;5;0;0;0;NA;NA;NA
716;Stock;2;5;34;34000;1;NA;NA;NA
717;Stock;2;5;5;5000;1;NA;NA;NA
718;Stock;2;5;0;0;0;NA;NA;NA
719;Stock;2;5;0;0;0;NA;NA;NA
720;Stock;2;5;0;0;0;NA;NA;NA
721;Stock;3;5;14;14000;1;NA;NA;NA
722;Stock;3;5;0;0;0;NA;NA;NA
723;Stock;3;5;20;20000;1;NA;NA;NA
724;Stock;3;5;12;12000;1;NA;NA;NA
725;Stock;3;5;19;19000;1;NA;NA;NA
726;Stock;3;5;0;0;0;NA;NA;NA
727;Stock;3;5;27;27000;1;NA;NA;NA
728;Stock;3;5;0;0;0;NA;NA;NA
729;Stock;3;5;31;31000;1;NA;NA;NA
730;Stock;3;5;6;6000;1;NA;NA;NA
731;Stock;4;5;10;10000;1;NA;NA;NA
732;Stock;4;5;5;5000;1;NA;NA;NA
733;Stock;4;5;0;0;0;NA;NA;NA
734;Stock;4;5;18;18000;1;NA;NA;NA
735;Stock;4;5;42;42000;1;NA;NA;NA
736;Stock;4;5;0;0;0;NA;NA;NA
737;Stock;4;5;14;14000;1;NA;NA;NA
738;Stock;4;5;11;11000;1;NA;NA;NA
739;Stock;4;5;0;0;0;NA;NA;NA
740;Stock;4;5;0;0;0;NA;NA;NA
741;Stock;5;5;0;0;0;NA;NA;NA
742;Stock;5;5;40;40000;1;NA;NA;NA
743;Stock;5;5;95;95000;1;NA;NA;NA
744;Stock;5;5;22;22000;1;NA;NA;NA
745;Stock;5;5;36;36000;1;NA;NA;NA
746;Stock;5;5;19;19000;1;NA;NA;NA
747;Stock;5;5;13;13000;1;NA;NA;NA
748;Stock;5;5;0;0;0;NA;NA;NA
749;Stock;5;5;0;0;0;NA;NA;NA
750;Stock;5;5;0;0;0;NA;NA;NA
751;Early;1;6;34;34000;1;NA;NA;NA
752;Early;1;6;48;48000;1;NA;NA;NA
753;Early;1;6;42;42000;1;NA;NA;NA
754;Early;1;6;285;285000;1;NA;NA;NA
755;Early;1;6;244;244000;1;NA;NA;NA
756;Early;1;6;292;292000;1;NA;NA;NA
757;Early;1;6;83;83000;1;NA;NA;NA
758;Early;1;6;41;41000;1;NA;NA;NA
759;Early;1;6;315;315000;1;NA;NA;NA
760;Early;1;6;320;320000;1;NA;NA;NA
761;Early;2;6;16;16000;1;NA;NA;NA
762;Early;2;6;20;20000;1;NA;NA;NA
763;Early;2;6;12;12000;1;NA;NA;NA
764;Early;2;6;0;0;0;NA;NA;NA
765;Early;2;6;26;26000;1;NA;NA;NA
766;Early;2;6;51;51000;1;NA;NA;NA
767;Early;2;6;64;64000;1;NA;NA;NA
768;Early;2;6;0;0;0;NA;NA;NA
769;Early;2;6;72;72000;1;NA;NA;NA
770;Early;2;6;24;24000;1;NA;NA;NA
771;Early;3;6;97;97000;1;NA;NA;NA
772;Early;3;6;225;225000;1;NA;NA;NA
773;Early;3;6;15;15000;1;NA;NA;NA
774;Early;3;6;144;144000;1;NA;NA;NA
775;Early;3;6;326;326000;1;NA;NA;NA
776;Early;3;6;58;58000;1;NA;NA;NA
777;Early;3;6;304;304000;1;NA;NA;NA
778;Early;3;6;67;67000;1;NA;NA;NA
779;Early;3;6;133;133000;1;NA;NA;NA
780;Early;3;6;40;40000;1;NA;NA;NA
781;Early;4;6;100;100000;1;NA;NA;NA
782;Early;4;6;86;86000;1;NA;NA;NA
783;Early;4;6;312;312000;1;NA;NA;NA
784;Early;4;6;10;10000;1;NA;NA;NA
785;Early;4;6;42;42000;1;NA;NA;NA
786;Early;4;6;55;55000;1;NA;NA;NA
787;Early;4;6;69;69000;1;NA;NA;NA
788;Early;4;6;37;37000;1;NA;NA;NA
789;Early;4;6;0;0;0;NA;NA;NA
790;Early;4;6;68;68000;1;NA;NA;NA
791;Early;5;6;0;0;0;NA;NA;NA
792;Early;5;6;22;22000;1;NA;NA;NA
793;Early;5;6;30;30000;1;NA;NA;NA
794;Early;5;6;62;62000;1;NA;NA;NA
795;Early;5;6;52;52000;1;NA;NA;NA
796;Early;5;6;87;87000;1;NA;NA;NA
797;Early;5;6;39;39000;1;NA;NA;NA
798;Early;5;6;58;58000;1;NA;NA;NA
799;Early;5;6;45;45000;1;NA;NA;NA
800;Early;5;6;67;67000;1;NA;NA;NA
801;Late;1;6;38;38000;1;NA;NA;NA
802;Late;1;6;105;105000;1;NA;NA;NA
803;Late;1;6;98;98000;1;NA;NA;NA
804;Late;1;6;45;45000;1;NA;NA;NA
805;Late;1;6;149;149000;1;NA;NA;NA
806;Late;1;6;53;53000;1;NA;NA;NA
807;Late;1;6;10;10000;1;NA;NA;NA
808;Late;1;6;142;142000;1;NA;NA;NA
809;Late;1;6;380;380000;1;NA;NA;NA
810;Late;1;6;117;117000;1;NA;NA;NA
811;Late;2;6;80;80000;1;NA;NA;NA
812;Late;2;6;54;54000;1;NA;NA;NA
813;Late;2;6;176;176000;1;NA;NA;NA
814;Late;2;6;385;385000;1;NA;NA;NA
815;Late;2;6;396;396000;1;NA;NA;NA
816;Late;2;6;38;38000;1;NA;NA;NA
817;Late;2;6;183;183000;1;NA;NA;NA
818;Late;2;6;20;20000;1;NA;NA;NA
819;Late;2;6;34;34000;1;NA;NA;NA
820;Late;2;6;111;111000;1;NA;NA;NA
821;Late;3;6;36;36000;1;NA;NA;NA
822;Late;3;6;31;31000;1;NA;NA;NA
823;Late;3;6;72;72000;1;NA;NA;NA
824;Late;3;6;109;109000;1;NA;NA;NA
825;Late;3;6;89;89000;1;NA;NA;NA
826;Late;3;6;160;160000;1;NA;NA;NA
827;Late;3;6;254;254000;1;NA;NA;NA
828;Late;3;6;216;216000;1;NA;NA;NA
829;Late;3;6;50;50000;1;NA;NA;NA
830;Late;3;6;79;79000;1;NA;NA;NA
831;Late;4;6;107;107000;1;NA;NA;NA
832;Late;4;6;190;190000;1;NA;NA;NA
833;Late;4;6;40;40000;1;NA;NA;NA
834;Late;4;6;53;53000;1;NA;NA;NA
835;Late;4;6;108;108000;1;NA;NA;NA
836;Late;4;6;190;190000;1;NA;NA;NA
837;Late;4;6;123;123000;1;NA;NA;NA
838;Late;4;6;100;100000;1;NA;NA;NA
839;Late;4;6;0;0;0;NA;NA;NA
840;Late;4;6;88;88000;1;NA;NA;NA
841;Late;5;6;257;257000;1;NA;NA;NA
842;Late;5;6;119;119000;1;NA;NA;NA
843;Late;5;6;115;115000;1;NA;NA;NA
844;Late;5;6;86;86000;1;NA;NA;NA
845;Late;5;6;50;50000;1;NA;NA;NA
846;Late;5;6;92;92000;1;NA;NA;NA
847;Late;5;6;70;70000;1;NA;NA;NA
848;Late;5;6;62;62000;1;NA;NA;NA
849;Late;5;6;106;106000;1;NA;NA;NA
850;Late;5;6;148;148000;1;NA;NA;NA
851;Stock;1;6;3;3000;1;NA;NA;NA
852;Stock;1;6;12;12000;1;NA;NA;NA
853;Stock;1;6;0;0;0;NA;NA;NA
854;Stock;1;6;5;5000;1;NA;NA;NA
855;Stock;1;6;20;20000;1;NA;NA;NA
856;Stock;1;6;4;4000;1;NA;NA;NA
857;Stock;1;6;58;58000;1;NA;NA;NA
858;Stock;1;6;41;41000;1;NA;NA;NA
859;Stock;1;6;11;11000;1;NA;NA;NA
860;Stock;1;6;17;17000;1;NA;NA;NA
861;Stock;2;6;0;0;0;NA;NA;NA
862;Stock;2;6;8;8000;1;NA;NA;NA
863;Stock;2;6;10;10000;1;NA;NA;NA
864;Stock;2;6;34;34000;1;NA;NA;NA
865;Stock;2;6;37;37000;1;NA;NA;NA
866;Stock;2;6;9;9000;1;NA;NA;NA
867;Stock;2;6;40;40000;1;NA;NA;NA
868;Stock;2;6;88;88000;1;NA;NA;NA
869;Stock;2;6;0;0;0;NA;NA;NA
870;Stock;2;6;0;0;0;NA;NA;NA
871;Stock;3;6;7;7000;1;NA;NA;NA
872;Stock;3;6;15;15000;1;NA;NA;NA
873;Stock;3;6;39;39000;1;NA;NA;NA
874;Stock;3;6;36;36000;1;NA;NA;NA
875;Stock;3;6;28;28000;1;NA;NA;NA
876;Stock;3;6;197;197000;1;NA;NA;NA
877;Stock;3;6;115;115000;1;NA;NA;NA
878;Stock;3;6;0;0;0;NA;NA;NA
879;Stock;3;6;30;30000;1;NA;NA;NA
880;Stock;3;6;74;74000;1;NA;NA;NA
881;Stock;4;6;7;7000;1;NA;NA;NA
882;Stock;4;6;13;13000;1;NA;NA;NA
883;Stock;4;6;140;140000;1;NA;NA;NA
884;Stock;4;6;2;2000;1;NA;NA;NA
885;Stock;4;6;152;152000;1;NA;NA;NA
886;Stock;4;6;36;36000;1;NA;NA;NA
887;Stock;4;6;16;16000;1;NA;NA;NA
888;Stock;4;6;0;0;0;NA;NA;NA
889;Stock;4;6;0;0;0;NA;NA;NA
890;Stock;4;6;76;76000;1;NA;NA;NA
891;Stock;5;6;6;6000;1;NA;NA;NA
892;Stock;5;6;0;0;0;NA;NA;NA
893;Stock;5;6;51;51000;1;NA;NA;NA
894;Stock;5;6;46;46000;1;NA;NA;NA
895;Stock;5;6;76;76000;1;NA;NA;NA
896;Stock;5;6;124;124000;1;NA;NA;NA
897;Stock;5;6;0;0;0;NA;NA;NA
898;Stock;5;6;68;68000;1;NA;NA;NA
899;Stock;5;6;0;0;0;NA;NA;NA
900;Stock;5;6;8;8000;1;NA;NA;NA
901;Early;1;7;75;75000;1;NA;NA;NA
902;Early;1;7;320;320000;1;NA;NA;NA
903;Early;1;7;265;265000;1;NA;NA;NA
904;Early;1;7;304;304000;1;NA;NA;NA
905;Early;1;7;109;109000;1;NA;NA;NA
906;Early;1;7;221;221000;1;NA;NA;NA
907;Early;1;7;24;24000;1;NA;NA;NA
908;Early;1;7;93;93000;1;NA;NA;NA
909;Early;1;7;20;20000;1;NA;NA;NA
910;Early;1;7;16;16000;1;NA;NA;NA
911;Early;2;7;17;17000;1;NA;NA;NA
912;Early;2;7;42;42000;1;NA;NA;NA
913;Early;2;7;0;0;0;NA;NA;NA
914;Early;2;7;29;29000;1;NA;NA;NA
915;Early;2;7;95;95000;1;NA;NA;NA
916;Early;2;7;76;76000;1;NA;NA;NA
917;Early;2;7;0;0;0;NA;NA;NA
918;Early;2;7;39;39000;1;NA;NA;NA
919;Early;2;7;113;113000;1;NA;NA;NA
920;Early;2;7;81;81000;1;NA;NA;NA
921;Early;3;7;75;75000;1;NA;NA;NA
922;Early;3;7;0;0;0;NA;NA;NA
923;Early;3;7;405;405000;1;NA;NA;NA
924;Early;3;7;44;44000;1;NA;NA;NA
925;Early;3;7;189;189000;1;NA;NA;NA
926;Early;3;7;196;196000;1;NA;NA;NA
927;Early;3;7;110;110000;1;NA;NA;NA
928;Early;3;7;90;90000;1;NA;NA;NA
929;Early;3;7;253;253000;1;NA;NA;NA
930;Early;3;7;166;166000;1;NA;NA;NA
931;Early;4;7;115;115000;1;NA;NA;NA
932;Early;4;7;0;0;0;NA;NA;NA
933;Early;4;7;27;27000;1;NA;NA;NA
934;Early;4;7;16;16000;1;NA;NA;NA
935;Early;4;7;63;63000;1;NA;NA;NA
936;Early;4;7;60;60000;1;NA;NA;NA
937;Early;4;7;15;15000;1;NA;NA;NA
938;Early;4;7;64;64000;1;NA;NA;NA
939;Early;4;7;40;40000;1;NA;NA;NA
940;Early;4;7;38;38000;1;NA;NA;NA
941;Early;5;7;21;21000;1;NA;NA;NA
942;Early;5;7;137;137000;1;NA;NA;NA
943;Early;5;7;45;45000;1;NA;NA;NA
944;Early;5;7;40;40000;1;NA;NA;NA
945;Early;5;7;171;171000;1;NA;NA;NA
946;Early;5;7;410;410000;1;NA;NA;NA
947;Early;5;7;10;10000;1;NA;NA;NA
948;Early;5;7;57;57000;1;NA;NA;NA
949;Early;5;7;101;101000;1;NA;NA;NA
950;Early;5;7;478;478000;1;NA;NA;NA
951;Late;1;7;113;113000;1;NA;NA;NA
952;Late;1;7;110;110000;1;NA;NA;NA
953;Late;1;7;92;92000;1;NA;NA;NA
954;Late;1;7;50;50000;1;NA;NA;NA
955;Late;1;7;172;172000;1;NA;NA;NA
956;Late;1;7;86;86000;1;NA;NA;NA
957;Late;1;7;460;460000;1;NA;NA;NA
958;Late;1;7;68;68000;1;NA;NA;NA
959;Late;1;7;88;88000;1;NA;NA;NA
960;Late;1;7;132;132000;1;NA;NA;NA
961;Late;2;7;335;335000;1;NA;NA;NA
962;Late;2;7;124;124000;1;NA;NA;NA
963;Late;2;7;109;109000;1;NA;NA;NA
964;Late;2;7;46;46000;1;NA;NA;NA
965;Late;2;7;155;155000;1;NA;NA;NA
966;Late;2;7;161;161000;1;NA;NA;NA
967;Late;2;7;58;58000;1;NA;NA;NA
968;Late;2;7;127;127000;1;NA;NA;NA
969;Late;2;7;46;46000;1;NA;NA;NA
970;Late;2;7;170;170000;1;NA;NA;NA
971;Late;3;7;154;154000;1;NA;NA;NA
972;Late;3;7;150;150000;1;NA;NA;NA
973;Late;3;7;76;76000;1;NA;NA;NA
974;Late;3;7;84;84000;1;NA;NA;NA
975;Late;3;7;390;390000;1;NA;NA;NA
976;Late;3;7;58;58000;1;NA;NA;NA
977;Late;3;7;113;113000;1;NA;NA;NA
978;Late;3;7;125;125000;1;NA;NA;NA
979;Late;3;7;43;43000;1;NA;NA;NA
980;Late;3;7;38;38000;1;NA;NA;NA
981;Late;4;7;91;91000;1;NA;NA;NA
982;Late;4;7;89;89000;1;NA;NA;NA
983;Late;4;7;134;134000;1;NA;NA;NA
984;Late;4;7;60;60000;1;NA;NA;NA
985;Late;4;7;36;36000;1;NA;NA;NA
986;Late;4;7;274;274000;1;NA;NA;NA
987;Late;4;7;49;49000;1;NA;NA;NA
988;Late;4;7;10;10000;1;NA;NA;NA
989;Late;4;7;30;30000;1;NA;NA;NA
990;Late;4;7;147;147000;1;NA;NA;NA
991;Late;5;7;158;158000;1;NA;NA;NA
992;Late;5;7;306;306000;1;NA;NA;NA
993;Late;5;7;72;72000;1;NA;NA;NA
994;Late;5;7;139;139000;1;NA;NA;NA
995;Late;5;7;103;103000;1;NA;NA;NA
996;Late;5;7;110;110000;1;NA;NA;NA
997;Late;5;7;121;121000;1;NA;NA;NA
998;Late;5;7;70;70000;1;NA;NA;NA
999;Late;5;7;134;134000;1;NA;NA;NA
1000;Late;5;7;119;119000;1;NA;NA;NA
1001;Stock;1;7;32;32000;1;NA;NA;NA
1002;Stock;1;7;106;106000;1;NA;NA;NA
1003;Stock;1;7;20;20000;1;NA;NA;NA
1004;Stock;1;7;2;2000;1;NA;NA;NA
1005;Stock;1;7;15;15000;1;NA;NA;NA
1006;Stock;1;7;152;152000;1;NA;NA;NA
1007;Stock;1;7;0;0;0;NA;NA;NA
1008;Stock;1;7;29;29000;1;NA;NA;NA
1009;Stock;1;7;0;0;0;NA;NA;NA
1010;Stock;1;7;16;16000;1;NA;NA;NA
1011;Stock;2;7;0;0;0;NA;NA;NA
1012;Stock;2;7;0;0;0;NA;NA;NA
1013;Stock;2;7;14;14000;1;NA;NA;NA
1014;Stock;2;7;3;3000;1;NA;NA;NA
1015;Stock;2;7;8;8000;1;NA;NA;NA
1016;Stock;2;7;3;3000;1;NA;NA;NA
1017;Stock;2;7;3;3000;1;NA;NA;NA
1018;Stock;2;7;0;0;0;NA;NA;NA
1019;Stock;2;7;12;12000;1;NA;NA;NA
1020;Stock;2;7;11;11000;1;NA;NA;NA
1021;Stock;3;7;72;72000;1;NA;NA;NA
1022;Stock;3;7;15;15000;1;NA;NA;NA
1023;Stock;3;7;7;7000;1;NA;NA;NA
1024;Stock;3;7;10;10000;1;NA;NA;NA
1025;Stock;3;7;16;16000;1;NA;NA;NA
1026;Stock;3;7;0;0;0;NA;NA;NA
1027;Stock;3;7;26;26000;1;NA;NA;NA
1028;Stock;3;7;42;42000;1;NA;NA;NA
1029;Stock;3;7;14;14000;1;NA;NA;NA
1030;Stock;3;7;16;16000;1;NA;NA;NA
1031;Stock;4;7;2;2000;1;NA;NA;NA
1032;Stock;4;7;40;40000;1;NA;NA;NA
1033;Stock;4;7;53;53000;1;NA;NA;NA
1034;Stock;4;7;173;173000;1;NA;NA;NA
1035;Stock;4;7;18;18000;1;NA;NA;NA
1036;Stock;4;7;0;0;0;NA;NA;NA
1037;Stock;4;7;9;9000;1;NA;NA;NA
1038;Stock;4;7;181;181000;1;NA;NA;NA
1039;Stock;4;7;14;14000;1;NA;NA;NA
1040;Stock;4;7;51;51000;1;NA;NA;NA
1041;Stock;5;7;0;0;0;NA;NA;NA
1042;Stock;5;7;64;64000;1;NA;NA;NA
1043;Stock;5;7;8;8000;1;NA;NA;NA
1044;Stock;5;7;102;102000;1;NA;NA;NA
1045;Stock;5;7;12;12000;1;NA;NA;NA
1046;Stock;5;7;84;84000;1;NA;NA;NA
1047;Stock;5;7;26;26000;1;NA;NA;NA
1048;Stock;5;7;27;27000;1;NA;NA;NA
1049;Stock;5;7;29;29000;1;NA;NA;NA
1050;Stock;5;7;76;76000;1;NA;NA;NA
1051;Early;1;8;139;139000;1;NA;NA;NA
1052;Early;1;8;280;280000;1;NA;NA;NA
1053;Early;1;8;86;86000;1;NA;NA;NA
1054;Early;1;8;129;129000;1;NA;NA;NA
1055;Early;1;8;56;56000;1;NA;NA;NA
1056;Early;1;8;25;25000;1;NA;NA;NA
1057;Early;1;8;66;66000;1;NA;NA;NA
1058;Early;1;8;28;28000;1;NA;NA;NA
1059;Early;1;8;85;85000;1;NA;NA;NA
1060;Early;1;8;39;39000;1;NA;NA;NA
1061;Early;2;8;60;60000;1;NA;NA;NA
1062;Early;2;8;12;12000;1;NA;NA;NA
1063;Early;2;8;108;108000;1;NA;NA;NA
1064;Early;2;8;210;210000;1;NA;NA;NA
1065;Early;2;8;10;10000;1;NA;NA;NA
1066;Early;2;8;15;15000;1;NA;NA;NA
1067;Early;2;8;32;32000;1;NA;NA;NA
1068;Early;2;8;51;51000;1;NA;NA;NA
1069;Early;2;8;54;54000;1;NA;NA;NA
1070;Early;2;8;112;112000;1;NA;NA;NA
1071;Early;3;8;359;359000;1;NA;NA;NA
1072;Early;3;8;228;228000;1;NA;NA;NA
1073;Early;3;8;419;419000;1;NA;NA;NA
1074;Early;3;8;33;33000;1;NA;NA;NA
1075;Early;3;8;56;56000;1;NA;NA;NA
1076;Early;3;8;106;106000;1;NA;NA;NA
1077;Early;3;8;134;134000;1;NA;NA;NA
1078;Early;3;8;283;283000;1;NA;NA;NA
1079;Early;3;8;19;19000;1;NA;NA;NA
1080;Early;3;8;202;202000;1;NA;NA;NA
1081;Early;4;8;164;164000;1;NA;NA;NA
1082;Early;4;8;145;145000;1;NA;NA;NA
1083;Early;4;8;77;77000;1;NA;NA;NA
1084;Early;4;8;42;42000;1;NA;NA;NA
1085;Early;4;8;187;187000;1;NA;NA;NA
1086;Early;4;8;281;281000;1;NA;NA;NA
1087;Early;4;8;29;29000;1;NA;NA;NA
1088;Early;4;8;150;150000;1;NA;NA;NA
1089;Early;4;8;92;92000;1;NA;NA;NA
1090;Early;4;8;26;26000;1;NA;NA;NA
1091;Early;5;8;18;18000;1;NA;NA;NA
1092;Early;5;8;328;328000;1;NA;NA;NA
1093;Early;5;8;23;23000;1;NA;NA;NA
1094;Early;5;8;76;76000;1;NA;NA;NA
1095;Early;5;8;34;34000;1;NA;NA;NA
1096;Early;5;8;113;113000;1;NA;NA;NA
1097;Early;5;8;159;159000;1;NA;NA;NA
1098;Early;5;8;120;120000;1;NA;NA;NA
1099;Early;5;8;263;263000;1;NA;NA;NA
1100;Early;5;8;100;100000;1;NA;NA;NA
1101;Late;1;8;354;354000;1;NA;NA;NA
1102;Late;1;8;243;243000;1;NA;NA;NA
1103;Late;1;8;146;146000;1;NA;NA;NA
1104;Late;1;8;75;75000;1;NA;NA;NA
1105;Late;1;8;133;133000;1;NA;NA;NA
1106;Late;1;8;112;112000;1;NA;NA;NA
1107;Late;1;8;85;85000;1;NA;NA;NA
1108;Late;1;8;144;144000;1;NA;NA;NA
1109;Late;1;8;245;245000;1;NA;NA;NA
1110;Late;1;8;412;412000;1;NA;NA;NA
1111;Late;2;8;320;320000;1;NA;NA;NA
1112;Late;2;8;182;182000;1;NA;NA;NA
1113;Late;2;8;226;226000;1;NA;NA;NA
1114;Late;2;8;120;120000;1;NA;NA;NA
1115;Late;2;8;108;108000;1;NA;NA;NA
1116;Late;2;8;148;148000;1;NA;NA;NA
1117;Late;2;8;153;153000;1;NA;NA;NA
1118;Late;2;8;83;83000;1;NA;NA;NA
1119;Late;2;8;90;90000;1;NA;NA;NA
1120;Late;2;8;115;115000;1;NA;NA;NA
1121;Late;3;8;129;129000;1;NA;NA;NA
1122;Late;3;8;133;133000;1;NA;NA;NA
1123;Late;3;8;169;169000;1;NA;NA;NA
1124;Late;3;8;191;191000;1;NA;NA;NA
1125;Late;3;8;71;71000;1;NA;NA;NA
1126;Late;3;8;107;107000;1;NA;NA;NA
1127;Late;3;8;133;133000;1;NA;NA;NA
1128;Late;3;8;193;193000;1;NA;NA;NA
1129;Late;3;8;101;101000;1;NA;NA;NA
1130;Late;3;8;135;135000;1;NA;NA;NA
1131;Late;4;8;77;77000;1;NA;NA;NA
1132;Late;4;8;75;75000;1;NA;NA;NA
1133;Late;4;8;68;68000;1;NA;NA;NA
1134;Late;4;8;163;163000;1;NA;NA;NA
1135;Late;4;8;190;190000;1;NA;NA;NA
1136;Late;4;8;450;450000;1;NA;NA;NA
1137;Late;4;8;348;348000;1;NA;NA;NA
1138;Late;4;8;144;144000;1;NA;NA;NA
1139;Late;4;8;63;63000;1;NA;NA;NA
1140;Late;4;8;168;168000;1;NA;NA;NA
1141;Late;5;8;478;478000;1;NA;NA;NA
1142;Late;5;8;115;115000;1;NA;NA;NA
1143;Late;5;8;139;139000;1;NA;NA;NA
1144;Late;5;8;69;69000;1;NA;NA;NA
1145;Late;5;8;128;128000;1;NA;NA;NA
1146;Late;5;8;150;150000;1;NA;NA;NA
1147;Late;5;8;154;154000;1;NA;NA;NA
1148;Late;5;8;269;269000;1;NA;NA;NA
1149;Late;5;8;119;119000;1;NA;NA;NA
1150;Late;5;8;80;80000;1;NA;NA;NA
1151;Stock;1;8;105;105000;1;NA;NA;NA
1152;Stock;1;8;0;0;0;NA;NA;NA
1153;Stock;1;8;159;159000;1;NA;NA;NA
1154;Stock;1;8;160;160000;1;NA;NA;NA
1155;Stock;1;8;27;27000;1;NA;NA;NA
1156;Stock;1;8;12;12000;1;NA;NA;NA
1157;Stock;1;8;5;5000;1;NA;NA;NA
1158;Stock;1;8;21;21000;1;NA;NA;NA
1159;Stock;1;8;3;3000;1;NA;NA;NA
1160;Stock;1;8;17;17000;1;NA;NA;NA
1161;Stock;2;8;49;49000;1;NA;NA;NA
1162;Stock;2;8;53;53000;1;NA;NA;NA
1163;Stock;2;8;188;188000;1;NA;NA;NA
1164;Stock;2;8;98;98000;1;NA;NA;NA
1165;Stock;2;8;24;24000;1;NA;NA;NA
1166;Stock;2;8;55;55000;1;NA;NA;NA
1167;Stock;2;8;34;34000;1;NA;NA;NA
1168;Stock;2;8;13;13000;1;NA;NA;NA
1169;Stock;2;8;69;69000;1;NA;NA;NA
1170;Stock;2;8;18;18000;1;NA;NA;NA
1171;Stock;3;8;0;0;0;NA;NA;NA
1172;Stock;3;8;52;52000;1;NA;NA;NA
1173;Stock;3;8;48;48000;1;NA;NA;NA
1174;Stock;3;8;182;182000;1;NA;NA;NA
1175;Stock;3;8;0;0;0;NA;NA;NA
1176;Stock;3;8;49;49000;1;NA;NA;NA
1177;Stock;3;8;23;23000;1;NA;NA;NA
1178;Stock;3;8;44;44000;1;NA;NA;NA
1179;Stock;3;8;10;10000;1;NA;NA;NA
1180;Stock;3;8;34;34000;1;NA;NA;NA
1181;Stock;4;8;128;128000;1;NA;NA;NA
1182;Stock;4;8;18;18000;1;NA;NA;NA
1183;Stock;4;8;10;10000;1;NA;NA;NA
1184;Stock;4;8;45;45000;1;NA;NA;NA
1185;Stock;4;8;6;6000;1;NA;NA;NA
1186;Stock;4;8;39;39000;1;NA;NA;NA
1187;Stock;4;8;24;24000;1;NA;NA;NA
1188;Stock;4;8;197;197000;1;NA;NA;NA
1189;Stock;4;8;41;41000;1;NA;NA;NA
1190;Stock;4;8;63;63000;1;NA;NA;NA
1191;Stock;5;8;30;30000;1;NA;NA;NA
1192;Stock;5;8;54;54000;1;NA;NA;NA
1193;Stock;5;8;0;0;0;NA;NA;NA
1194;Stock;5;8;142;142000;1;NA;NA;NA
1195;Stock;5;8;28;28000;1;NA;NA;NA
1196;Stock;5;8;19;19000;1;NA;NA;NA
1197;Stock;5;8;135;135000;1;NA;NA;NA
1198;Stock;5;8;43;43000;1;NA;NA;NA
1199;Stock;5;8;131;131000;1;NA;NA;NA
1200;Stock;5;8;248;248000;1;NA;NA;NA
1201;Early;1;9;110;110000;1;NA;NA;NA
1202;Early;1;9;90;90000;1;NA;NA;NA
1203;Early;1;9;36;36000;1;NA;NA;NA
1204;Early;1;9;78;78000;1;NA;NA;NA
1205;Early;1;9;203;203000;1;NA;NA;NA
1206;Early;1;9;94;94000;1;NA;NA;NA
1207;Early;1;9;117;117000;1;NA;NA;NA
1208;Early;1;9;46;46000;1;NA;NA;NA
1209;Early;1;9;30;30000;1;NA;NA;NA
1210;Early;1;9;57;57000;1;NA;NA;NA
1211;Early;2;9;24;24000;1;NA;NA;NA
1212;Early;2;9;105;105000;1;NA;NA;NA
1213;Early;2;9;20;20000;1;NA;NA;NA
1214;Early;2;9;34;34000;1;NA;NA;NA
1215;Early;2;9;57;57000;1;NA;NA;NA
1216;Early;2;9;25;25000;1;NA;NA;NA
1217;Early;2;9;172;172000;1;NA;NA;NA
1218;Early;2;9;47;47000;1;NA;NA;NA
1219;Early;2;9;80;80000;1;NA;NA;NA
1220;Early;2;9;49;49000;1;NA;NA;NA
1221;Early;3;9;101;101000;1;NA;NA;NA
1222;Early;3;9;388;388000;1;NA;NA;NA
1223;Early;3;9;60;60000;1;NA;NA;NA
1224;Early;3;9;26;26000;1;NA;NA;NA
1225;Early;3;9;17;17000;1;NA;NA;NA
1226;Early;3;9;183;183000;1;NA;NA;NA
1227;Early;3;9;146;146000;1;NA;NA;NA
1228;Early;3;9;84;84000;1;NA;NA;NA
1229;Early;3;9;29;29000;1;NA;NA;NA
1230;Early;3;9;37;37000;1;NA;NA;NA
1231;Early;4;9;69;69000;1;NA;NA;NA
1232;Early;4;9;178;178000;1;NA;NA;NA
1233;Early;4;9;218;218000;1;NA;NA;NA
1234;Early;4;9;48;48000;1;NA;NA;NA
1235;Early;4;9;31;31000;1;NA;NA;NA
1236;Early;4;9;126;126000;1;NA;NA;NA
1237;Early;4;9;97;97000;1;NA;NA;NA
1238;Early;4;9;30;30000;1;NA;NA;NA
1239;Early;4;9;71;71000;1;NA;NA;NA
1240;Early;4;9;114;114000;1;NA;NA;NA
1241;Early;5;9;99;99000;1;NA;NA;NA
1242;Early;5;9;103;103000;1;NA;NA;NA
1243;Early;5;9;317;317000;1;NA;NA;NA
1244;Early;5;9;45;45000;1;NA;NA;NA
1245;Early;5;9;108;108000;1;NA;NA;NA
1246;Early;5;9;141;141000;1;NA;NA;NA
1247;Early;5;9;125;125000;1;NA;NA;NA
1248;Early;5;9;274;274000;1;NA;NA;NA
1249;Early;5;9;209;209000;1;NA;NA;NA
1250;Early;5;9;111;111000;1;NA;NA;NA
1251;Late;1;9;201;201000;1;NA;NA;NA
1252;Late;1;9;79;79000;1;NA;NA;NA
1253;Late;1;9;423;423000;1;NA;NA;NA
1254;Late;1;9;83;83000;1;NA;NA;NA
1255;Late;1;9;157;157000;1;NA;NA;NA
1256;Late;1;9;110;110000;1;NA;NA;NA
1257;Late;1;9;40;40000;1;NA;NA;NA
1258;Late;1;9;39;39000;1;NA;NA;NA
1259;Late;1;9;238;238000;1;NA;NA;NA
1260;Late;1;9;275;275000;1;NA;NA;NA
1261;Late;2;9;109;109000;1;NA;NA;NA
1262;Late;2;9;222;222000;1;NA;NA;NA
1263;Late;2;9;449;449000;1;NA;NA;NA
1264;Late;2;9;40;40000;1;NA;NA;NA
1265;Late;2;9;99;99000;1;NA;NA;NA
1266;Late;2;9;378;378000;1;NA;NA;NA
1267;Late;2;9;213;213000;1;NA;NA;NA
1268;Late;2;9;137;137000;1;NA;NA;NA
1269;Late;2;9;403;403000;1;NA;NA;NA
1270;Late;2;9;208;208000;1;NA;NA;NA
1271;Late;3;9;190;190000;1;NA;NA;NA
1272;Late;3;9;68;68000;1;NA;NA;NA
1273;Late;3;9;155;155000;1;NA;NA;NA
1274;Late;3;9;149;149000;1;NA;NA;NA
1275;Late;3;9;157;157000;1;NA;NA;NA
1276;Late;3;9;219;219000;1;NA;NA;NA
1277;Late;3;9;161;161000;1;NA;NA;NA
1278;Late;3;9;438;438000;1;NA;NA;NA
1279;Late;3;9;310;310000;1;NA;NA;NA
1280;Late;3;9;189;189000;1;NA;NA;NA
1281;Late;4;9;90;90000;1;NA;NA;NA
1282;Late;4;9;39;39000;1;NA;NA;NA
1283;Late;4;9;117;117000;1;NA;NA;NA
1284;Late;4;9;86;86000;1;NA;NA;NA
1285;Late;4;9;209;209000;1;NA;NA;NA
1286;Late;4;9;79;79000;1;NA;NA;NA
1287;Late;4;9;118;118000;1;NA;NA;NA
1288;Late;4;9;430;430000;1;NA;NA;NA
1289;Late;4;9;194;194000;1;NA;NA;NA
1290;Late;4;9;138;138000;1;NA;NA;NA
1291;Late;5;9;101;101000;1;NA;NA;NA
1292;Late;5;9;138;138000;1;NA;NA;NA
1293;Late;5;9;88;88000;1;NA;NA;NA
1294;Late;5;9;76;76000;1;NA;NA;NA
1295;Late;5;9;498;498000;1;NA;NA;NA
1296;Late;5;9;133;133000;1;NA;NA;NA
1297;Late;5;9;145;145000;1;NA;NA;NA
1298;Late;5;9;95;95000;1;NA;NA;NA
1299;Late;5;9;206;206000;1;NA;NA;NA
1300;Late;5;9;190;190000;1;NA;NA;NA
1301;Stock;1;9;179;179000;1;NA;NA;NA
1302;Stock;1;9;31;31000;1;NA;NA;NA
1303;Stock;1;9;7;7000;1;NA;NA;NA
1304;Stock;1;9;119;119000;1;NA;NA;NA
1305;Stock;1;9;20;20000;1;NA;NA;NA
1306;Stock;1;9;46;46000;1;NA;NA;NA
1307;Stock;1;9;0;0;0;NA;NA;NA
1308;Stock;1;9;9;9000;1;NA;NA;NA
1309;Stock;1;9;220;220000;1;NA;NA;NA
1310;Stock;1;9;10;10000;1;NA;NA;NA
1311;Stock;2;9;17;17000;1;NA;NA;NA
1312;Stock;2;9;216;216000;1;NA;NA;NA
1313;Stock;2;9;0;0;0;NA;NA;NA
1314;Stock;2;9;25;25000;1;NA;NA;NA
1315;Stock;2;9;18;18000;1;NA;NA;NA
1316;Stock;2;9;44;44000;1;NA;NA;NA
1317;Stock;2;9;73;73000;1;NA;NA;NA
1318;Stock;2;9;6;6000;1;NA;NA;NA
1319;Stock;2;9;107;107000;1;NA;NA;NA
1320;Stock;2;9;69;69000;1;NA;NA;NA
1321;Stock;3;9;0;0;0;NA;NA;NA
1322;Stock;3;9;8;8000;1;NA;NA;NA
1323;Stock;3;9;103;103000;1;NA;NA;NA
1324;Stock;3;9;56;56000;1;NA;NA;NA
1325;Stock;3;9;12;12000;1;NA;NA;NA
1326;Stock;3;9;30;30000;1;NA;NA;NA
1327;Stock;3;9;58;58000;1;NA;NA;NA
1328;Stock;3;9;21;21000;1;NA;NA;NA
1329;Stock;3;9;29;29000;1;NA;NA;NA
1330;Stock;3;9;11;11000;1;NA;NA;NA
1331;Stock;4;9;20;20000;1;NA;NA;NA
1332;Stock;4;9;144;144000;1;NA;NA;NA
1333;Stock;4;9;5;5000;1;NA;NA;NA
1334;Stock;4;9;216;216000;1;NA;NA;NA
1335;Stock;4;9;131;131000;1;NA;NA;NA
1336;Stock;4;9;20;20000;1;NA;NA;NA
1337;Stock;4;9;49;49000;1;NA;NA;NA
1338;Stock;4;9;50;50000;1;NA;NA;NA
1339;Stock;4;9;17;17000;1;NA;NA;NA
1340;Stock;4;9;35;35000;1;NA;NA;NA
1341;Stock;5;9;10;10000;1;NA;NA;NA
1342;Stock;5;9;53;53000;1;NA;NA;NA
1343;Stock;5;9;94;94000;1;NA;NA;NA
1344;Stock;5;9;79;79000;1;NA;NA;NA
1345;Stock;5;9;11;11000;1;NA;NA;NA
1346;Stock;5;9;197;197000;1;NA;NA;NA
1347;Stock;5;9;26;26000;1;NA;NA;NA
1348;Stock;5;9;201;201000;1;NA;NA;NA
1349;Stock;5;9;86;86000;1;NA;NA;NA
1350;Stock;5;9;51;51000;1;NA;NA;NA
1351;Early;1;10;585;585000;1;NA;NA;NA
1352;Early;1;10;98;98000;1;NA;NA;NA
1353;Early;1;10;135;135000;1;NA;NA;NA
1354;Early;1;10;90;90000;1;NA;NA;NA
1355;Early;1;10;105;105000;1;NA;NA;NA
1356;Early;1;10;46;46000;1;NA;NA;NA
1357;Early;1;10;40;40000;1;NA;NA;NA
1358;Early;1;10;76;76000;1;NA;NA;NA
1359;Early;1;10;33;33000;1;NA;NA;NA
1360;Early;1;10;203;203000;1;NA;NA;NA
1361;Early;2;10;20;20000;1;NA;NA;NA
1362;Early;2;10;17;17000;1;NA;NA;NA
1363;Early;2;10;35;35000;1;NA;NA;NA
1364;Early;2;10;12;12000;1;NA;NA;NA
1365;Early;2;10;49;49000;1;NA;NA;NA
1366;Early;2;10;12;12000;1;NA;NA;NA
1367;Early;2;10;53;53000;1;NA;NA;NA
1368;Early;2;10;82;82000;1;NA;NA;NA
1369;Early;2;10;5;5000;1;NA;NA;NA
1370;Early;2;10;165;165000;1;NA;NA;NA
1371;Early;3;10;15;15000;1;NA;NA;NA
1372;Early;3;10;42;42000;1;NA;NA;NA
1373;Early;3;10;100;100000;1;NA;NA;NA
1374;Early;3;10;255;255000;1;NA;NA;NA
1375;Early;3;10;160;160000;1;NA;NA;NA
1376;Early;3;10;182;182000;1;NA;NA;NA
1377;Early;3;10;21;21000;1;NA;NA;NA
1378;Early;3;10;30;30000;1;NA;NA;NA
1379;Early;3;10;18;18000;1;NA;NA;NA
1380;Early;3;10;74;74000;1;NA;NA;NA
1381;Early;4;10;126;126000;1;NA;NA;NA
1382;Early;4;10;10;10000;1;NA;NA;NA
1383;Early;4;10;56;56000;1;NA;NA;NA
1384;Early;4;10;75;75000;1;NA;NA;NA
1385;Early;4;10;17;17000;1;NA;NA;NA
1386;Early;4;10;40;40000;1;NA;NA;NA
1387;Early;4;10;110;110000;1;NA;NA;NA
1388;Early;4;10;18;18000;1;NA;NA;NA
1389;Early;4;10;220;220000;1;NA;NA;NA
1390;Early;4;10;129;129000;1;NA;NA;NA
1391;Early;5;10;49;49000;1;NA;NA;NA
1392;Early;5;10;165;165000;1;NA;NA;NA
1393;Early;5;10;13;13000;1;NA;NA;NA
1394;Early;5;10;171;171000;1;NA;NA;NA
1395;Early;5;10;130;130000;1;NA;NA;NA
1396;Early;5;10;125;125000;1;NA;NA;NA
1397;Early;5;10;23;23000;1;NA;NA;NA
1398;Early;5;10;207;207000;1;NA;NA;NA
1399;Early;5;10;390;390000;1;NA;NA;NA
1400;Early;5;10;72;72000;1;NA;NA;NA
1401;Late;1;10;55;55000;1;NA;NA;NA
1402;Late;1;10;245;245000;1;NA;NA;NA
1403;Late;1;10;296;296000;1;NA;NA;NA
1404;Late;1;10;80;80000;1;NA;NA;NA
1405;Late;1;10;540;540000;1;NA;NA;NA
1406;Late;1;10;310;310000;1;NA;NA;NA
1407;Late;1;10;53;53000;1;NA;NA;NA
1408;Late;1;10;109;109000;1;NA;NA;NA
1409;Late;1;10;175;175000;1;NA;NA;NA
1410;Late;1;10;220;220000;1;NA;NA;NA
1411;Late;2;10;276;276000;1;NA;NA;NA
1412;Late;2;10;265;265000;1;NA;NA;NA
1413;Late;2;10;380;380000;1;NA;NA;NA
1414;Late;2;10;415;415000;1;NA;NA;NA
1415;Late;2;10;360;360000;1;NA;NA;NA
1416;Late;2;10;78;78000;1;NA;NA;NA
1417;Late;2;10;240;240000;1;NA;NA;NA
1418;Late;2;10;236;236000;1;NA;NA;NA
1419;Late;2;10;250;250000;1;NA;NA;NA
1420;Late;2;10;62;62000;1;NA;NA;NA
1421;Late;3;10;80;80000;1;NA;NA;NA
1422;Late;3;10;232;232000;1;NA;NA;NA
1423;Late;3;10;167;167000;1;NA;NA;NA
1424;Late;3;10;278;278000;1;NA;NA;NA
1425;Late;3;10;170;170000;1;NA;NA;NA
1426;Late;3;10;630;630000;1;NA;NA;NA
1427;Late;3;10;321;321000;1;NA;NA;NA
1428;Late;3;10;79;79000;1;NA;NA;NA
1429;Late;3;10;255;255000;1;NA;NA;NA
1430;Late;3;10;244;244000;1;NA;NA;NA
1431;Late;4;10;120;120000;1;NA;NA;NA
1432;Late;4;10;71;71000;1;NA;NA;NA
1433;Late;4;10;139;139000;1;NA;NA;NA
1434;Late;4;10;240;240000;1;NA;NA;NA
1435;Late;4;10;60;60000;1;NA;NA;NA
1436;Late;4;10;177;177000;1;NA;NA;NA
1437;Late;4;10;216;216000;1;NA;NA;NA
1438;Late;4;10;128;128000;1;NA;NA;NA
1439;Late;4;10;310;310000;1;NA;NA;NA
1440;Late;4;10;89;89000;1;NA;NA;NA
1441;Late;5;10;664;664000;1;NA;NA;NA
1442;Late;5;10;430;430000;1;NA;NA;NA
1443;Late;5;10;208;208000;1;NA;NA;NA
1444;Late;5;10;280;280000;1;NA;NA;NA
1445;Late;5;10;665;665000;1;NA;NA;NA
1446;Late;5;10;147;147000;1;NA;NA;NA
1447;Late;5;10;625;625000;1;NA;NA;NA
1448;Late;5;10;39;39000;1;NA;NA;NA
1449;Late;5;10;245;245000;1;NA;NA;NA
1450;Late;5;10;21;21000;1;NA;NA;NA
1451;Stock;1;10;255;255000;1;NA;NA;NA
1452;Stock;1;10;20;20000;1;NA;NA;NA
1453;Stock;1;10;10;10000;1;NA;NA;NA
1454;Stock;1;10;26;26000;1;NA;NA;NA
1455;Stock;1;10;13;13000;1;NA;NA;NA
1456;Stock;1;10;4;4000;1;NA;NA;NA
1457;Stock;1;10;38;38000;1;NA;NA;NA
1458;Stock;1;10;17;17000;1;NA;NA;NA
1459;Stock;1;10;13;13000;1;NA;NA;NA
1460;Stock;1;10;96;96000;1;NA;NA;NA
1461;Stock;2;10;134;134000;1;NA;NA;NA
1462;Stock;2;10;29;29000;1;NA;NA;NA
1463;Stock;2;10;28;28000;1;NA;NA;NA
1464;Stock;2;10;70;70000;1;NA;NA;NA
1465;Stock;2;10;104;104000;1;NA;NA;NA
1466;Stock;2;10;15;15000;1;NA;NA;NA
1467;Stock;2;10;76;76000;1;NA;NA;NA
1468;Stock;2;10;12;12000;1;NA;NA;NA
1469;Stock;2;10;6;6000;1;NA;NA;NA
1470;Stock;2;10;8;8000;1;NA;NA;NA
1471;Stock;3;10;0;0;0;NA;NA;NA
1472;Stock;3;10;63;63000;1;NA;NA;NA
1473;Stock;3;10;3;3000;1;NA;NA;NA
1474;Stock;3;10;27;27000;1;NA;NA;NA
1475;Stock;3;10;4;4000;1;NA;NA;NA
1476;Stock;3;10;5;5000;1;NA;NA;NA
1477;Stock;3;10;14;14000;1;NA;NA;NA
1478;Stock;3;10;252;252000;1;NA;NA;NA
1479;Stock;3;10;15;15000;1;NA;NA;NA
1480;Stock;3;10;25;25000;1;NA;NA;NA
1481;Stock;4;10;107;107000;1;NA;NA;NA
1482;Stock;4;10;70;70000;1;NA;NA;NA
1483;Stock;4;10;81;81000;1;NA;NA;NA
1484;Stock;4;10;96;96000;1;NA;NA;NA
1485;Stock;4;10;62;62000;1;NA;NA;NA
1486;Stock;4;10;137;137000;1;NA;NA;NA
1487;Stock;4;10;248;248000;1;NA;NA;NA
1488;Stock;4;10;166;166000;1;NA;NA;NA
1489;Stock;4;10;279;279000;1;NA;NA;NA
1490;Stock;4;10;165;165000;1;NA;NA;NA
1491;Stock;5;10;270;270000;1;NA;NA;NA
1492;Stock;5;10;30;30000;1;NA;NA;NA
1493;Stock;5;10;86;86000;1;NA;NA;NA
1494;Stock;5;10;245;245000;1;NA;NA;NA
1495;Stock;5;10;35;35000;1;NA;NA;NA
1496;Stock;5;10;39;39000;1;NA;NA;NA
1497;Stock;5;10;42;42000;1;NA;NA;NA
1498;Stock;5;10;60;60000;1;NA;NA;NA
1499;Stock;5;10;254;254000;1;NA;NA;NA
1500;Stock;5;10;91;91000;1;NA;NA;NA
1501;Early;1;15;320;320000;1;3.257;0.3554667 ;NA
1502;Early;1;15;415;415000;1;2.662;0.3554667 ;NA
1503;Early;1;15;490;490000;1;2.878;0.3554667;NA
1504;Early;1;15;850;850000;1;3.058;0.3554667;NA
1505;Early;1;15;22;22000;1;3.274;0.3554667;NA
1506;Early;1;15;270;270000;1;3.124;0.3554667;NA
1507;Early;1;15;30;30000;1;2.987;0.3554667;NA
1508;Early;1;15;267;267000;1;3.454;0.3554667;NA
1509;Early;1;15;61;61000;1;2.967;0.3554667;NA
1510;Early;1;15;90;90000;1;3.258;0.3554667;NA
1511;Early;2;15;47;47000;1;2.931;0.6755144 ;NA
1512;Early;2;15;141;141000;1;3.355;0.6755144 ;NA
1513;Early;2;15;780;780000;1;2.853;0.6755144;NA
1514;Early;2;15;105;105000;1;2.971;0.6755144;NA
1515;Early;2;15;126;126000;1;3.159;0.6755144;NA
1516;Early;2;15;72;72000;1;2.885;0.6755144;NA
1517;Early;2;15;105;105000;1;3.371;0.6755144;NA
1518;Early;2;15;370;370000;1;2.745;0.6755144;NA
1519;Early;2;15;25;25000;1;2.668;0.6755144;NA
1520;Early;2;15;440;440000;1;3.121;0.6755144;NA
1521;Early;3;15;248;248000;1;3.129;0.6625063 ;NA
1522;Early;3;15;380;380000;1;3.258;0.6625063 ;NA
1523;Early;3;15;64;64000;1;3.599;0.6625063;NA
1524;Early;3;15;154;154000;1;3.091;0.6625063;NA
1525;Early;3;15;565;565000;1;3.188;0.6625063;NA
1526;Early;3;15;142;142000;1;3.112;0.6625063;NA
1527;Early;3;15;570;570000;1;3.230;0.6625063;NA
1528;Early;3;15;210;210000;1;3.749;0.6625063;NA
1529;Early;3;15;395;395000;1;3.387;0.6625063;NA
1530;Early;3;15;44;44000;1;3.349;0.6625063;NA
1531;Early;4;15;540;540000;1;3.366;0.5458921 ;NA
1532;Early;4;15;143;143000;1;2.958;0.5458921 ;NA
1533;Early;4;15;390;390000;1;3.152;0.5458921;NA
1534;Early;4;15;155;155000;1;3.457;0.5458921;NA
1535;Early;4;15;200;200000;1;3.435;0.5458921;NA
1536;Early;4;15;125;125000;1;3.139;0.5458921;NA
1537;Early;4;15;26;26000;1;2.780;0.5458921;NA
1538;Early;4;15;21;21000;1;3.181;0.5458921;NA
1539;Early;4;15;410;410000;1;2.544;0.5458921;NA
1540;Early;4;15;68;68000;1;3.065;0.5458921;NA
1541;Early;5;15;36;36000;1;3.529;0.5672252 ;NA
1542;Early;5;15;17;17000;1;3.512;0.5672252 ;NA
1543;Early;5;15;100;100000;1;3.351;0.5672252;NA
1544;Early;5;15;96;96000;1;3.049;0.5672252;NA
1545;Early;5;15;140;140000;1;3.044;0.5672252;NA
1546;Early;5;15;34;34000;1;3.328;0.5672252;NA
1547;Early;5;15;166;166000;1;3.541;0.5672252;NA
1548;Early;5;15;910;910000;1;3.195;0.5672252;NA
1549;Early;5;15;157;157000;1;3.296;0.5672252;NA
1550;Early;5;15;203;203000;1;3.963;0.5672252;NA
1551;Late;1;15;250;250000;1;3.340;0.6270351 ;NA
1552;Late;1;15;660;660000;1;3.100;0.6270351 ;NA
1553;Late;1;15;188;188000;1;2.504;0.6270351;NA
1554;Late;1;15;990;990000;1;2.738;0.6270351;NA
1555;Late;1;15;1100;1100000;1;2.867;0.6270351;NA
1556;Late;1;15;345;345000;1;2.743;0.6270351;NA
1557;Late;1;15;89;89000;1;2.991;0.6270351;NA
1558;Late;1;15;114;114000;1;3.278;0.6270351;NA
1559;Late;1;15;295;295000;1;3.045;0.6270351;NA
1560;Late;1;15;600;600000;1;3.364;0.6270351;NA
1561;Late;2;15;375;375000;1;2.874;0.9330968 ;NA
1562;Late;2;15;1250;1250000;1;3.732;0.9330968 ;NA
1563;Late;2;15;194;194000;1;3.033;0.9330968;NA
1564;Late;2;15;840;840000;1;3.487;0.9330968;NA
1565;Late;2;15;220;220000;1;2.723;0.9330968;NA
1566;Late;2;15;107;107000;1;3.167;0.9330968;NA
1567;Late;2;15;355;355000;1;3.361;0.9330968;NA
1568;Late;2;15;410;410000;1;2.840;0.9330968;NA
1569;Late;2;15;525;525000;1;2.938;0.9330968;NA
1570;Late;2;15;127;127000;1;2.343;0.9330968;NA
1571;Late;3;15;70;70000;1;2.444;0.7352977 ;NA
1572;Late;3;15;415;415000;1;3.064;0.7352977 ;NA
1573;Late;3;15;93;93000;1;3.403;0.7352977;NA
1574;Late;3;15;285;285000;1;2.957;0.7352977;NA
1575;Late;3;15;111;111000;1;2.702;0.7352977;NA
1576;Late;3;15;420;420000;1;2.704;0.7352977;NA
1577;Late;3;15;82;82000;1;3.031;0.7352977;NA
1578;Late;3;15;455;455000;1;2.610;0.7352977;NA
1579;Late;3;15;220;220000;1;3.067;0.7352977;NA
1580;Late;3;15;880;880000;1;3.299;0.7352977;NA
1581;Late;4;15;415;415000;1;3.310;0.9016204 ;NA
1582;Late;4;15;900;900000;1;3.266;0.9016204 ;NA
1583;Late;4;15;335;335000;1;3.377;0.9016204;NA
1584;Late;4;15;280;280000;1;3.366;0.9016204;NA
1585;Late;4;15;625;625000;1;3.048;0.9016204;NA
1586;Late;4;15;480;480000;1;3.375;0.9016204;NA
1587;Late;4;15;370;370000;1;2.896;0.9016204;NA
1588;Late;4;15;1150;1150000;1;2.967;0.9016204;NA
1589;Late;4;15;340;340000;1;2.662;0.9016204;NA
1590;Late;4;15;1225;1225000;1;3.334;0.9016204;NA
1591;Late;5;15;970;970000;1;3.134;1.412304 ;NA
1592;Late;5;15;212;212000;1;3.081;1.412304 ;NA
1593;Late;5;15;625;625000;1;3.141;1.412304;NA
1594;Late;5;15;470;470000;1;3.269;1.412304;NA
1595;Late;5;15;226;226000;1;2.501;1.412304;NA
1596;Late;5;15;700;700000;1;3.198;1.412304;NA
1597;Late;5;15;110;110000;1;3.142;1.412304;NA
1598;Late;5;15;92;92000;1;2.889;1.412304;NA
1599;Late;5;15;175;175000;1;3.165;1.412304;NA
1600;Late;5;15;450;450000;1;3.196;1.412304;NA
1601;Stock;1;15;285;285000;1;3.314;0.434;NA
1602;Stock;1;15;32;32000;1;2.917;0.434;NA
1603;Stock;1;15;64;64000;1;3.310;0.434;NA
1604;Stock;1;15;179;179000;1;3.299;0.434;NA
1605;Stock;1;15;45;45000;1;3.507;0.434;NA
1606;Stock;1;15;19;19000;1;2.783;0.434;NA
1607;Stock;1;15;104;104000;1;3.303;0.434;NA
1608;Stock;1;15;60;60000;1;3.060;0.434;NA
1609;Stock;1;15;59;59000;1;2.637;0.434;NA
1610;Stock;1;15;315;315000;1;3.100;0.434;NA
1611;Stock;2;15;106;106000;1;3.495;0.434;NA
1612;Stock;2;15;208;208000;1;3.316;0.434;NA
1613;Stock;2;15;132;132000;1;2.834;0.434;NA
1614;Stock;2;15;157;157000;1;2.495;0.434;NA
1615;Stock;2;15;188;188000;1;2.998;0.434;NA
1616;Stock;2;15;98;98000;1;4.354;0.434;NA
1617;Stock;2;15;7;7000;1;3.306;0.434;NA
1618;Stock;2;15;44;44000;1;3.071;0.434;NA
1619;Stock;2;15;28;28000;1;3.383;0.434;NA
1620;Stock;2;15;30;30000;1;2.910;0.434;NA
1621;Stock;3;15;61;61000;1;3.247;0.434;NA
1622;Stock;3;15;86;86000;1;2.834;0.434;NA
1623;Stock;3;15;165;165000;1;3.095;0.434;NA
1624;Stock;3;15;118;118000;1;3.012;0.434;NA
1625;Stock;3;15;216;216000;1;3.327;0.434;NA
1626;Stock;3;15;54;54000;1;3.224;0.434;NA
1627;Stock;3;15;145;145000;1;3.121;0.434;NA
1628;Stock;3;15;142;142000;1;3.18;0.434;NA
1629;Stock;3;15;289;289000;1;3.85;0.434;NA
1630;Stock;3;15;72;72000;1;3.188;0.434;NA
1631;Stock;4;15;220;220000;1;3.291;0.434;NA
1632;Stock;4;15;66;66000;1;3.394;0.434;NA
1633;Stock;4;15;50;50000;1;3.497;0.434;NA
1634;Stock;4;15;284;284000;1;3.600;0.434;NA
1635;Stock;4;15;135;135000;1;3.703;0.434;NA
1636;Stock;4;15;176;176000;1;3.806;0.434;NA
1637;Stock;4;15;117;117000;1;3.909;0.434;NA
1638;Stock;4;15;125;125000;1;3.1012;0.434;NA
1639;Stock;4;15;133;133000;1;3.1115;0.434;NA
1640;Stock;4;15;268;268000;1;3.1218;0.434;NA
1641;Stock;5;15;180;180000;1;3.1321;0.434;NA
1642;Stock;5;15;225;225000;1;3.1424;0.434;NA
1643;Stock;5;15;120;120000;1;3.1527;0.434;NA
1644;Stock;5;15;340;340000;1;3.1630;0.434;NA
1645;Stock;5;15;126;126000;1;3.1733;0.434;NA
1646;Stock;5;15;76;76000;1;3.1836;0.434;NA
1647;Stock;5;15;112;112000;1;3.1939;0.434;NA
1648;Stock;5;15;296;296000;1;3.2042;0.434;NA
1649;Stock;5;15;68;68000;1;3.2145;0.434;NA
1650;Stock;5;15;142;142000;1;3.2248;0.434;NA
1651;Early;1;18;44;44000;1;3.2351;0.434;NA
1652;Early;1;18;69;69000;1;3.2454;0.434;NA
1653;Early;1;18;123;123000;1;3.2557;0.434;NA
1654;Early;1;18;345;345000;1;3.2660;0.434;NA
1655;Early;1;18;248;248000;1;3.2763;0.434;NA
1656;Early;1;18;173;173000;1;3.2866;0.434;NA
1657;Early;1;18;900;900000;1;3.2969;0.434;NA
1658;Early;1;18;118;118000;1;3.3072;0.434;NA
1659;Early;1;18;390;390000;1;3.3175;0.434;NA
1660;Early;1;18;234;234000;1;3.3278;0.434;NA
1661;Early;2;18;385;385000;1;3.3381;0.434;NA
1662;Early;2;18;109;109000;1;3.3484;0.434;NA
1663;Early;2;18;60;60000;1;3.3587;0.434;NA
1664;Early;2;18;33;33000;1;3.3690;0.434;NA
1665;Early;2;18;49;49000;1;3.3793;0.434;NA
1666;Early;2;18;455;455000;1;3.3896;0.434;NA
1667;Early;2;18;530;530000;1;3.3999;0.434;NA
1668;Early;2;18;208;208000;1;3.4102;0.434;NA
1669;Early;2;18;84;84000;1;3.4205;0.434;NA
1670;Early;2;18;44;44000;1;3.4308;0.434;NA
1671;Early;3;18;120;120000;1;3.4411;0.434;NA
1672;Early;3;18;570;570000;1;3.4514;0.434;NA
1673;Early;3;18;805;805000;1;3.4617;0.434;NA
1674;Early;3;18;310;310000;1;3.4720;0.434;NA
1675;Early;3;18;58;58000;1;3.4823;0.434;NA
1676;Early;3;18;49;49000;1;3.4926;0.434;NA
1677;Early;3;18;77;77000;1;3.5029;0.434;NA
1678;Early;3;18;93;93000;1;3.5132;0.434;NA
1679;Early;3;18;139;139000;1;3.5235;0.434;NA
1680;Early;3;18;100;100000;1;3.5338;0.434;NA
1681;Early;4;18;63;63000;1;3.5441;0.434;NA
1682;Early;4;18;912;912000;1;3.5544;0.434;NA
1683;Early;4;18;39;39000;1;3.5647;0.434;NA
1684;Early;4;18;133;133000;1;3.5750;0.434;NA
1685;Early;4;18;117;117000;1;3.5853;0.434;NA
1686;Early;4;18;66;66000;1;3.5956;0.434;NA
1687;Early;4;18;61;61000;1;3.6059;0.434;NA
1688;Early;4;18;85;85000;1;3.6162;0.434;NA
1689;Early;4;18;72;72000;1;3.6265;0.434;NA
1690;Early;4;18;101;101000;1;3.6368;0.434;NA
1691;Early;5;18;399;399000;1;3.6471;0.434;NA
1692;Early;5;18;105;105000;1;3.6574;0.434;NA
1693;Early;5;18;200;200000;1;3.6677;0.434;NA
1694;Early;5;18;397;397000;1;3.6780;0.434;NA
1695;Early;5;18;188;188000;1;3.6883;0.434;NA
1696;Early;5;18;455;455000;1;3.6986;0.434;NA
1697;Early;5;18;57;57000;1;3.7089;0.434;NA
1698;Early;5;18;238;238000;1;3.7192;0.434;NA
1699;Early;5;18;69;69000;1;3.7295;0.434;NA
1700;Early;5;18;43;43000;1;3.7398;0.434;NA
1701;Late;1;18;850;850000;1;3.7501;0.434;NA
1702;Late;1;18;146;146000;1;3.7604;0.434;NA
1703;Late;1;18;1300;1300000;1;3.7707;0.434;NA
1704;Late;1;18;560;560000;1;3.7810;0.434;NA
1705;Late;1;18;107;107000;1;3.7913;0.434;NA
1706;Late;1;18;58;58000;1;3.8016;0.434;NA
1707;Late;1;18;920;920000;1;3.8119;0.434;NA
1708;Late;1;18;610;610000;1;3.8222;0.434;NA
1709;Late;1;18;278;278000;1;3.8325;0.434;NA
1710;Late;1;18;142;142000;1;3.8428;0.434;NA
1711;Late;2;18;1260;1260000;1;3.8531;0.434;NA
1712;Late;2;18;250;250000;1;3.8634;0.434;NA
1713;Late;2;18;149;149000;1;3.8737;0.434;NA
1714;Late;2;18;109;109000;1;3.8840;0.434;NA
1715;Late;2;18;125;125000;1;3.8943;0.434;NA
1716;Late;2;18;1000;1000000;1;3.9046;0.434;NA
1717;Late;2;18;440;440000;1;3.9149;0.434;NA
1718;Late;2;18;149;149000;1;3.9252;0.434;NA
1719;Late;2;18;490;490000;1;3.9355;0.434;NA
1720;Late;2;18;82;82000;1;3.9458;0.434;NA
1721;Late;3;18;91;91000;1;3.9561;0.434;NA
1722;Late;3;18;198;198000;1;3.9664;0.434;NA
1723;Late;3;18;980;980000;1;3.9767;0.434;NA
1724;Late;3;18;88;88000;1;3.9870;0.434;NA
1725;Late;3;18;260;260000;1;3.9973;0.434;NA
1726;Late;3;18;440;440000;1;3.10076;0.434;NA
1727;Late;3;18;510;510000;1;3.10179;0.434;NA
1728;Late;3;18;258;258000;1;3.10282;0.434;NA
1729;Late;3;18;1300;1300000;1;3.10385;0.434;NA
1730;Late;3;18;45;45000;1;3.10488;0.434;NA
1731;Late;4;18;417;417000;1;3.10591;0.434;NA
1732;Late;4;18;244;244000;1;3.10694;0.434;NA
1733;Late;4;18;1150;1150000;1;3.10797;0.434;NA
1734;Late;4;18;390;390000;1;3.10900;0.434;NA
1735;Late;4;18;119;119000;1;3.11003;0.434;NA
1736;Late;4;18;550;550000;1;3.11106;0.434;NA
1737;Late;4;18;395;395000;1;3.11209;0.434;NA
1738;Late;4;18;266;266000;1;3.11312;0.434;NA
1739;Late;4;18;770;770000;1;3.11415;0.434;NA
1740;Late;4;18;89;89000;1;3.11518;0.434;NA
1741;Late;5;18;114;114000;1;3.11621;0.434;NA
1742;Late;5;18;1320;1320000;1;3.11724;0.434;NA
1743;Late;5;18;239;239000;1;3.11827;0.434;NA
1744;Late;5;18;432;432000;1;3.11930;0.434;NA
1745;Late;5;18;58;58000;1;3.12033;0.434;NA
1746;Late;5;18;760;760000;1;3.12136;0.434;NA
1747;Late;5;18;530;530000;1;3.12239;0.434;NA
1748;Late;5;18;204;204000;1;3.12342;0.434;NA
1749;Late;5;18;232;232000;1;3.12445;0.434;NA
1750;Late;5;18;108;108000;1;3.12548;0.434;NA
1751;Stock;1;18;26;26000;1;3.12651;0.434;NA
1752;Stock;1;18;348;348000;1;3.12754;0.434;NA
1753;Stock;1;18;14;14000;1;3.12857;0.434;NA
1754;Stock;1;18;144;144000;1;3.12960;0.434;NA
1755;Stock;1;18;26;26000;1;3.13063;0.434;NA
1756;Stock;1;18;9;9000;1;3.13166;0.434;NA
1757;Stock;1;18;72;72000;1;3.13269;0.434;NA
1758;Stock;1;18;360;360000;1;3.13372;0.434;NA
1759;Stock;1;18;195;195000;1;3.13475;0.434;NA
1760;Stock;1;18;322;322000;1;3.13578;0.434;NA
1761;Stock;2;18;220;220000;1;3.13681;0.434;NA
1762;Stock;2;18;260;260000;1;3.13784;0.434;NA
1763;Stock;2;18;148;148000;1;3.13887;0.434;NA
1764;Stock;2;18;30;30000;1;3.13990;0.434;NA
1765;Stock;2;18;152;152000;1;3.14093;0.434;NA
1766;Stock;2;18;72;72000;1;3.14196;0.434;NA
1767;Stock;2;18;60;60000;1;3.14299;0.434;NA
1768;Stock;2;18;183;183000;1;3.14402;0.434;NA
1769;Stock;2;18;12;12000;1;3.14505;0.434;NA
1770;Stock;2;18;66;66000;1;3.14608;0.434;NA
1771;Stock;3;18;169;169000;1;3.14711;0.434;NA
1772;Stock;3;18;20;20000;1;3.14814;0.434;NA
1773;Stock;3;18;16;16000;1;3.14917;0.434;NA
1774;Stock;3;18;176;176000;1;3.15020;0.434;NA
1775;Stock;3;18;5;5000;1;3.15123;0.434;NA
1776;Stock;3;18;11;11000;1;3.15226;0.434;NA
1777;Stock;3;18;115;115000;1;3.15329;0.434;NA
1778;Stock;3;18;150;150000;1;3.15432;0.434;NA
1779;Stock;3;18;69;69000;1;3.15535;0.434;NA
1780;Stock;3;18;7;7000;1;3.15638;0.434;NA
1781;Stock;4;18;294;294000;1;3.15741;0.434;NA
1782;Stock;4;18;31;31000;1;3.15844;0.434;NA
1783;Stock;4;18;68;68000;1;3.15947;0.434;NA
1784;Stock;4;18;480;480000;1;3.16050;0.434;NA
1785;Stock;4;18;146;146000;1;3.16153;0.434;NA
1786;Stock;4;18;240;240000;1;3.16256;0.434;NA
1787;Stock;4;18;80;80000;1;3.16359;0.434;NA
1788;Stock;4;18;102;102000;1;3.16462;0.434;NA
1789;Stock;4;18;65;65000;1;3.16565;0.434;NA
1790;Stock;4;18;10;10000;1;3.16668;0.434;NA
1791;Stock;5;18;174;174000;1;3.16771;0.434;NA
1792;Stock;5;18;19;19000;1;3.16874;0.434;NA
1793;Stock;5;18;91;91000;1;3.16977;0.434;NA
1794;Stock;5;18;124;124000;1;3.17080;0.434;NA
1795;Stock;5;18;229;229000;1;3.17183;0.434;NA
1796;Stock;5;18;88;88000;1;3.17286;0.434;NA
1797;Stock;5;18;310;310000;1;3.17389;0.434;NA
1798;Stock;5;18;55;55000;1;3.17492;0.434;NA
1799;Stock;5;18;36;36000;1;3.17595;0.434;NA
1800;Stock;5;18;39;39000;1;3.17698;0.434;NA
