# Supplementary material for: Complex interactions in the life cycle of a simple parasite shape the evolution of virulence
Source: PLoS Pathog. 2025 Jun 30;21(6):e1013294. doi: 10.1371/journal.ppat.1013294 (PMC12225978; doi:10.1371/journal.ppat.1013294)
Supplement: S6 File — (TXT) [file ppat.1013294.s013.txt]

Read me file for the host spore production rate and infection dynamics data after selection "6_spores"
no		Order for organizational purposes
regime		Selection regime/parasite treatment (i.e., Early, Late or Stock)
replicate		Replicate of the selection lines and/or Stock (1 to 5)
day		Collection day
spores_count		Number of spores counted
spores		Number of spores backcalculated in the mosquito
spores_bin		Mosquito has spores (1) or not (0)
wing size		Wing size for mosqutoes from day 5
mh		Maximum hazard for that respective regime x replicate
comments		Any pertinent experimental observation
